# Supplementary material for: N-(2-Fluoro­phen­yl)-2,6-dimethyl-1,3-dioxan-4-amine
Source: Acta Crystallogr Sect E Struct Rep Online. 2013 Sep 12;69(Pt 10):o1524. doi: 10.1107/S1600536813024732 (PMC3790394; doi:10.1107/S1600536813024732)
Supplement: Supplementary file 1 [file e-69-o1524-sup1.cif]

##############################################################################
#                                                                            #
# This CIF contains the data in a paper accepted for publication in          #
# Acta Crystallographica Section E. It conforms to the requirements of       #
# Notes for Authors for Acta Crystallographica Section E, and has been       #
# peer reviewed under the auspices of the IUCr Commission on Journals.       #
#                                                                            #
# Full details of the Crystallographic Information File format               #
# are given in the paper "The Crystallographic Information File (CIF):       #
# a New Standard Archive File for Crystallography" by S. R. Hall, F. H.      #
# Allen and I. D. Brown [Acta Cryst. (1991), A47, 655-685].                  #
#                                                                            #
# The current version of the core CIF dictionary is obtainable from          #
# ftp://ftp.iucr.org/pub/cif_core.dic.                                       #
#                                                                            #
# Software is freely available for graphical display of the structure(s)     #
# in this CIF. For information consult the CIF software page                 #
# http://www.iucr.org/resources/cif/software.                                #
#                                                                            #
# This file may be used for bona fide research purposes within the           #
# scientific community so long as proper attribution is given to the journal # 
# article from which it was obtained.                                        #
#                                                                            #
##############################################################################
data_global
_audit_creation_method     SHELXL-97
_journal_date_recd_electronic     2013-09-01
_journal_date_accepted     2013-09-05
_journal_name_full     'Acta Crystallographica, Section E'
_journal_year     2013
_journal_volume     69
_journal_issue     10
_journal_page_first     o1524
_journal_page_last     o1524
_journal_paper_category     QO
_journal_paper_doi     10.1107/S1600536813024732
_journal_coeditor_code     HB7132
_publ_contact_author_name     'Devadasan Velmurugan'
_publ_contact_author_address
;  CAS in Crystallography and Biophysics
   University of Madras
   Maraimalai Campus (Guindy Campus)
   Chennai 600 025
   India
;
_publ_contact_author_email     'shirai2011@gmail.com'
_publ_contact_author_fax     '044 091 2499 3057'
_publ_contact_author_phone     '044 091 24484170'
_publ_section_title
;
<i>N</i>-(2-Fluorophenyl)-2,6-dimethyl-1,3-dioxan-4-amine
;
loop_
    _publ_author_name
    _publ_author_address
    'Zeenat Fatima'
;
    Centre of Advanced Study in Crystallography and Biophysics
    University of Madras
    Guindy Campus
    Chennai 600 025
    India
;
    '  Gottimukkala Rambabu'
;
    Chemistry Department
    GEBH
    Sree Vidyanikethan Engineering College
    A. Rangampet
    Tirupati 517102
    India
;
    ' Bandapalli Palakshi Reddy'
;
    Chemistry Department
    GEBH
    Sree Vidyanikethan Engineering College
    A. Rangampet
    Tirupati 517102
    India
;
    '  Vijayaparthasarathi Vijayakumar'
;
    Centre for Organic and Medicinal Chemistry
    VIT University
    Vellore 632 014
    India
;
    'Devadasan Velmurugan'
;
    Centre of Advanced Study in Crystallography and Biophysics
    University of Madras
    Guindy Campus
    Chennai 600 025
    India
;
data_I
_audit_creation_method     SHELXL-97
_chemical_name_systematic
;
<i>N</i>-(2-Fluorophenyl)-2,6-dimethyl-1,3-dioxan-4-amine
;
_chemical_name_common     ?
_chemical_formula_moiety     'C12 H16 F N O2'
_chemical_formula_sum     'C12 H16 F N O2'
_chemical_formula_iupac     'C12 H16 F N O2'
_chemical_formula_weight     225.26
_chemical_melting_point     ?
_symmetry_cell_setting     monoclinic
_symmetry_space_group_name_H-M     'C 2/c'
_symmetry_space_group_name_Hall     '-C 2yc'
loop_
    _symmetry_equiv_pos_as_xyz
    'x, y, z'
    '-x, y, -z+1/2'
    'x+1/2, y+1/2, z'
    '-x+1/2, y+1/2, -z+1/2'
    '-x, -y, -z'
    'x, -y, z-1/2'
    '-x+1/2, -y+1/2, -z'
    'x+1/2, -y+1/2, z-1/2'
_cell_length_a     19.6219(13)
_cell_length_b     8.1603(6)
_cell_length_c     15.2396(10)
_cell_angle_alpha     90.00
_cell_angle_beta     95.950(3)
_cell_angle_gamma     90.00
_cell_volume     2427.0(3)
_cell_formula_units_Z     8
_cell_measurement_reflns_used     3020
_cell_measurement_theta_min     2.69
_cell_measurement_theta_max     28.40
_cell_measurement_temperature     293(2)
_exptl_crystal_description     Block
_exptl_crystal_colour     Colourless
_exptl_crystal_size_max     0.25
_exptl_crystal_size_mid     0.20
_exptl_crystal_size_min     0.15
_exptl_crystal_density_diffrn     1.233
_exptl_crystal_density_meas     ?
_exptl_crystal_density_method     'not measured'
_exptl_crystal_F_000     960
_exptl_absorpt_coefficient_mu     0.094
_exptl_absorpt_correction_type     multi-scan
_exptl_absorpt_process_details     '(<i>SADABS</i>; Bruker, 2008)'
_exptl_absorpt_correction_T_min     0.6172
_exptl_absorpt_correction_T_max     0.7457
_exptl_special_details     ?
_diffrn_ambient_temperature     293(2)
_diffrn_radiation_type     MoK\a
_diffrn_radiation_wavelength     0.71073
_diffrn_radiation_source     'fine-focus sealed tube'
_diffrn_radiation_monochromator     graphite
_diffrn_measurement_device_type     'Bruker SMART APEXII CCD'
_diffrn_measurement_method     '\w and \f scans'
_diffrn_detector_area_resol_mean     ?
_diffrn_reflns_number     11540
_diffrn_reflns_av_R_equivalents     0.0261
_diffrn_reflns_av_sigmaI/netI     0.0255
_diffrn_reflns_theta_min     2.69
_diffrn_reflns_theta_max     28.40
_diffrn_reflns_theta_full     28.40
_diffrn_measured_fraction_theta_max     0.994
_diffrn_measured_fraction_theta_full     0.994
_diffrn_reflns_limit_h_min     -26
_diffrn_reflns_limit_h_max     25
_diffrn_reflns_limit_k_min     -10
_diffrn_reflns_limit_k_max     10
_diffrn_reflns_limit_l_min     -17
_diffrn_reflns_limit_l_max     20
_diffrn_standards_number     ?
_diffrn_standards_interval_count     ?
_diffrn_standards_interval_time     ?
_diffrn_standards_decay_%     ?
_refine_special_details
;
Refinement of <i>F</i>^2^ against ALL reflections. The weighted <i>R</i>-factor
<i>wR</i> and goodness of fit <i>S</i> are based on <i>F</i>^2^, conventional
<i>R</i>-factors <i>R</i> are based on <i>F</i>, with <i>F</i> set to zero for
negative <i>F</i>^2^. The threshold expression of <i>F</i>^2^ >
\s(<i>F</i>^2^) is used only for calculating <i>R</i>-factors(gt) <i>etc</i>.
and is not relevant to the choice of reflections for refinement.
<i>R</i>-factors based on <i>F</i>^2^ are statistically about twice as large
as those based on <i>F</i>, and <i>R</i>- factors based on ALL data will be
even larger.
;
_reflns_number_total     3020
_reflns_number_gt     1973
_reflns_threshold_expression     I>2\s(I)
_refine_ls_structure_factor_coef     Fsqd
_refine_ls_matrix_type     full
_refine_ls_R_factor_all     0.0685
_refine_ls_R_factor_gt     0.0437
_refine_ls_wR_factor_gt     0.1181
_refine_ls_wR_factor_ref     0.1370
_refine_ls_goodness_of_fit_ref     1.032
_refine_ls_restrained_S_all     1.032
_refine_ls_number_reflns     3020
_refine_ls_number_parameters     153
_refine_ls_number_restraints     0
_refine_ls_hydrogen_treatment     mixed
_refine_ls_weighting_scheme     calc
_refine_ls_weighting_details
         'calc w=1/[\s^2^(Fo^2^)+(0.0629P)^2^+0.5739P] where P=(Fo^2^+2Fc^2^)/3'
_atom_sites_solution_hydrogens     geom
_atom_sites_solution_primary     direct
_atom_sites_solution_secondary     difmap
_refine_ls_shift/su_max     0.001
_refine_ls_shift/su_mean     0.000
_refine_diff_density_max     0.180
_refine_diff_density_min     -0.229
_refine_ls_extinction_method     none
_refine_ls_extinction_coef     ?
loop_
    _atom_type_symbol
    _atom_type_description
    _atom_type_scat_dispersion_real
    _atom_type_scat_dispersion_imag
    _atom_type_scat_source
    'C' 'C' 0.0033 0.0016
                         'International Tables Vol C Tables 4.2.6.8 and 6.1.1.4'
    'H' 'H' 0.0000 0.0000
                         'International Tables Vol C Tables 4.2.6.8 and 6.1.1.4'
    'N' 'N' 0.0061 0.0033
                         'International Tables Vol C Tables 4.2.6.8 and 6.1.1.4'
    'O' 'O' 0.0106 0.0060
                         'International Tables Vol C Tables 4.2.6.8 and 6.1.1.4'
    'F' 'F' 0.0171 0.0103
                         'International Tables Vol C Tables 4.2.6.8 and 6.1.1.4'
_computing_data_collection     'APEX2 (Bruker, 2008)'
_computing_cell_refinement     'SAINT (Bruker, 2008)'
_computing_data_reduction     'SAINT (Bruker, 2008)'
_computing_structure_solution     'SHELXS97 (Sheldrick, 2008)'
_computing_structure_refinement     'SHELXL97 (Sheldrick, 2008)'
_computing_molecular_graphics     'ORTEP-3 for Windows (Farrugia, 2012)'
_computing_publication_material
                            'SHELXL97 (Sheldrick, 2008) and PLATON (Spek, 2009)'
loop_
    _atom_site_type_symbol
    _atom_site_label
    _atom_site_fract_x
    _atom_site_fract_y
    _atom_site_fract_z
    _atom_site_U_iso_or_equiv
    _atom_site_adp_type
    _atom_site_calc_flag
    _atom_site_refinement_flags
    _atom_site_occupancy
    _atom_site_symmetry_multiplicity
    _atom_site_disorder_assembly
    _atom_site_disorder_group
    H H1 -0.0550(9) 0.220(2) 1.0096(12) 0.074(5) Uiso d . 1 1 . .
    H H3 0.1172(8) 0.1912(19) 0.8533(10) 0.058(4) Uiso d . 1 1 . .
    O O1 0.13369(5) 0.02783(12) 0.94558(6) 0.0592(3) Uani d . 1 1 . .
    O O2 0.02809(4) 0.13036(11) 0.88947(6) 0.0535(3) Uani d . 1 1 . .
    C C4 0.02808(7) 0.25397(16) 0.95733(9) 0.0526(3) Uani d . 1 1 . .
    H H4 0.0476 0.3552 0.9360 0.063 Uiso calc R 1 1 . .
    C C5 0.07197(7) 0.19735(17) 1.03878(9) 0.0545(3) Uani d . 1 1 . .
    H H5A 0.0500 0.1056 1.0649 0.065 Uiso calc R 1 1 . .
    H H5B 0.0767 0.2854 1.0817 0.065 Uiso calc R 1 1 . .
    N N1 -0.04050(7) 0.28505(17) 0.97514(9) 0.0617(3) Uani d . 1 1 . .
    C C2 0.14205(7) 0.14617(18) 1.01572(9) 0.0561(3) Uani d . 1 1 . .
    H H2 0.1657 0.2425 0.9953 0.067 Uiso calc R 1 1 . .
    C C3 0.09501(7) 0.0917(2) 0.87025(9) 0.0562(4) Uani d . 1 1 . .
    C C7 -0.08824(7) 0.35496(17) 0.91321(10) 0.0598(4) Uani d . 1 1 . .
    F F1 -0.16772(6) 0.33920(15) 1.01790(9) 0.1024(4) Uani d . 1 1 . .
    C C6 0.09070(10) -0.0353(3) 0.79920(11) 0.0828(6) Uani d . 1 1 . .
    H H6A 0.1360 -0.0620 0.7852 0.124 Uiso calc R 1 1 . .
    H H6B 0.0642 0.0064 0.7475 0.124 Uiso calc R 1 1 . .
    H H6C 0.0691 -0.1320 0.8192 0.124 Uiso calc R 1 1 . .
    C C12 -0.15451(8) 0.3829(2) 0.93551(13) 0.0723(5) Uani d . 1 1 . .
    C C1 0.18616(9) 0.0692(2) 1.09141(10) 0.0745(5) Uani d . 1 1 . .
    H H1A 0.2296 0.0394 1.0725 0.112 Uiso calc R 1 1 . .
    H H1B 0.1639 -0.0270 1.1108 0.112 Uiso calc R 1 1 . .
    H H1C 0.1931 0.1460 1.1392 0.112 Uiso calc R 1 1 . .
    C C8 -0.07505(9) 0.4054(2) 0.83014(11) 0.0733(5) Uani d . 1 1 . .
    H H8 -0.0318 0.3885 0.8120 0.088 Uiso calc R 1 1 . .
    C C9 -0.12519(11) 0.4808(2) 0.77326(12) 0.0899(6) Uani d . 1 1 . .
    H H9 -0.1151 0.5158 0.7180 0.108 Uiso calc R 1 1 . .
    C C11 -0.20465(10) 0.4542(3) 0.88042(17) 0.0926(7) Uani d . 1 1 . .
    H H11 -0.2482 0.4692 0.8979 0.111 Uiso calc R 1 1 . .
    C C10 -0.18988(12) 0.5039(3) 0.79822(16) 0.0989(7) Uani d . 1 1 . .
    H H10 -0.2236 0.5532 0.7596 0.119 Uiso calc R 1 1 . .
loop_
    _atom_site_aniso_label
    _atom_site_aniso_U_11
    _atom_site_aniso_U_22
    _atom_site_aniso_U_33
    _atom_site_aniso_U_12
    _atom_site_aniso_U_13
    _atom_site_aniso_U_23
    O1 0.0587(6) 0.0740(6) 0.0451(5) 0.0204(5) 0.0063(4) -0.0013(4)
    O2 0.0435(5) 0.0652(5) 0.0531(5) 0.0060(4) 0.0112(4) -0.0052(4)
    C4 0.0477(8) 0.0510(7) 0.0608(8) 0.0028(6) 0.0144(6) -0.0025(6)
    C5 0.0596(9) 0.0530(7) 0.0523(8) 0.0005(6) 0.0128(6) -0.0070(6)
    N1 0.0521(7) 0.0665(7) 0.0695(8) 0.0106(6) 0.0208(6) -0.0006(7)
    C2 0.0533(8) 0.0627(8) 0.0526(8) 0.0015(6) 0.0068(6) 0.0016(6)
    C3 0.0474(8) 0.0767(9) 0.0461(7) 0.0128(7) 0.0113(6) 0.0061(7)
    C7 0.0516(8) 0.0563(7) 0.0721(10) 0.0061(6) 0.0093(7) -0.0185(7)
    F1 0.0756(7) 0.1085(8) 0.1316(10) 0.0213(6) 0.0513(7) 0.0091(7)
    C6 0.0734(11) 0.1247(15) 0.0507(8) 0.0338(10) 0.0076(8) -0.0165(9)
    C12 0.0542(9) 0.0690(9) 0.0948(12) 0.0079(7) 0.0129(9) -0.0202(9)
    C1 0.0746(11) 0.0911(11) 0.0554(9) 0.0164(9) -0.0043(8) -0.0047(8)
    C8 0.0689(10) 0.0814(10) 0.0697(10) 0.0192(8) 0.0081(8) -0.0148(8)
    C9 0.1005(16) 0.0957(13) 0.0703(11) 0.0248(11) -0.0069(10) -0.0226(10)
    C11 0.0544(10) 0.0973(13) 0.1236(18) 0.0145(9) -0.0033(11) -0.0348(13)
    C10 0.0798(14) 0.1034(14) 0.1047(16) 0.0290(11) -0.0316(12) -0.0404(13)
_geom_special_details
;
All e.s.d.'s (except the e.s.d. in the dihedral angle between two l.s. planes)
are estimated using the full covariance matrix. The cell e.s.d.'s are taken
into account individually in the estimation of e.s.d.'s in distances, angles
and torsion angles; correlations between e.s.d.'s in cell parameters are only
used when they are defined by crystal symmetry. An approximate (isotropic)
treatment of cell e.s.d.'s is used for estimating e.s.d.'s involving l.s.
planes.
;
loop_
    _geom_bond_atom_site_label_1
    _geom_bond_atom_site_label_2
    _geom_bond_site_symmetry_2
    _geom_bond_distance
    _geom_bond_publ_flag
    O1 C3 . 1.4087(16) ?
    O1 C2 . 1.4373(17) ?
    O2 C3 . 1.4105(16) ?
    O2 C4 . 1.4446(16) ?
    C4 N1 . 1.4228(17) ?
    C4 C5 . 1.508(2) ?
    C4 H4 . 0.9800 ?
    C5 C2 . 1.513(2) ?
    C5 H5A . 0.9700 ?
    C5 H5B . 0.9700 ?
    N1 C7 . 1.382(2) ?
    N1 H1 . 0.820(18) ?
    C2 C1 . 1.506(2) ?
    C2 H2 . 0.9800 ?
    C3 C6 . 1.495(2) ?
    C3 H3 . 0.969(16) ?
    C7 C8 . 1.381(2) ?
    C7 C12 . 1.396(2) ?
    F1 C12 . 1.356(2) ?
    C6 H6A . 0.9600 ?
    C6 H6B . 0.9600 ?
    C6 H6C . 0.9600 ?
    C12 C11 . 1.357(3) ?
    C1 H1A . 0.9600 ?
    C1 H1B . 0.9600 ?
    C1 H1C . 0.9600 ?
    C8 C9 . 1.386(2) ?
    C8 H8 . 0.9300 ?
    C9 C10 . 1.375(3) ?
    C9 H9 . 0.9300 ?
    C11 C10 . 1.376(3) ?
    C11 H11 . 0.9300 ?
    C10 H10 . 0.9300 ?
loop_
    _geom_angle_atom_site_label_1
    _geom_angle_atom_site_label_2
    _geom_angle_atom_site_label_3
    _geom_angle_site_symmetry_1
    _geom_angle_site_symmetry_3
    _geom_angle
    _geom_angle_publ_flag
    C3 O1 C2 . . 111.59(11) ?
    C3 O2 C4 . . 111.98(10) ?
    N1 C4 O2 . . 109.35(11) ?
    N1 C4 C5 . . 111.61(11) ?
    O2 C4 C5 . . 109.44(10) ?
    N1 C4 H4 . . 108.8 ?
    O2 C4 H4 . . 108.8 ?
    C5 C4 H4 . . 108.8 ?
    C4 C5 C2 . . 110.40(11) ?
    C4 C5 H5A . . 109.6 ?
    C2 C5 H5A . . 109.6 ?
    C4 C5 H5B . . 109.6 ?
    C2 C5 H5B . . 109.6 ?
    H5A C5 H5B . . 108.1 ?
    C7 N1 C4 . . 122.05(13) ?
    C7 N1 H1 . . 116.8(13) ?
    C4 N1 H1 . . 113.9(13) ?
    O1 C2 C1 . . 107.55(12) ?
    O1 C2 C5 . . 108.78(11) ?
    C1 C2 C5 . . 113.66(12) ?
    O1 C2 H2 . . 108.9 ?
    C1 C2 H2 . . 108.9 ?
    C5 C2 H2 . . 108.9 ?
    O1 C3 O2 . . 110.36(10) ?
    O1 C3 C6 . . 108.61(13) ?
    O2 C3 C6 . . 108.76(13) ?
    O1 C3 H3 . . 107.9(9) ?
    O2 C3 H3 . . 108.7(9) ?
    C6 C3 H3 . . 112.5(9) ?
    C8 C7 N1 . . 124.81(14) ?
    C8 C7 C12 . . 116.24(16) ?
    N1 C7 C12 . . 118.92(15) ?
    C3 C6 H6A . . 109.5 ?
    C3 C6 H6B . . 109.5 ?
    H6A C6 H6B . . 109.5 ?
    C3 C6 H6C . . 109.5 ?
    H6A C6 H6C . . 109.5 ?
    H6B C6 H6C . . 109.5 ?
    F1 C12 C11 . . 119.33(17) ?
    F1 C12 C7 . . 117.05(16) ?
    C11 C12 C7 . . 123.6(2) ?
    C2 C1 H1A . . 109.5 ?
    C2 C1 H1B . . 109.5 ?
    H1A C1 H1B . . 109.5 ?
    C2 C1 H1C . . 109.5 ?
    H1A C1 H1C . . 109.5 ?
    H1B C1 H1C . . 109.5 ?
    C7 C8 C9 . . 121.15(18) ?
    C7 C8 H8 . . 119.4 ?
    C9 C8 H8 . . 119.4 ?
    C10 C9 C8 . . 120.2(2) ?
    C10 C9 H9 . . 119.9 ?
    C8 C9 H9 . . 119.9 ?
    C12 C11 C10 . . 118.84(19) ?
    C12 C11 H11 . . 120.6 ?
    C10 C11 H11 . . 120.6 ?
    C9 C10 C11 . . 119.91(19) ?
    C9 C10 H10 . . 120.0 ?
    C11 C10 H10 . . 120.0 ?
loop_
    _geom_torsion_atom_site_label_1
    _geom_torsion_atom_site_label_2
    _geom_torsion_atom_site_label_3
    _geom_torsion_atom_site_label_4
    _geom_torsion_site_symmetry_1
    _geom_torsion_site_symmetry_2
    _geom_torsion_site_symmetry_3
    _geom_torsion_site_symmetry_4
    _geom_torsion
    _geom_torsion_publ_flag
    C3 O2 C4 N1 . . . . -178.72(11) ?
    C3 O2 C4 C5 . . . . -56.18(14) ?
    N1 C4 C5 C2 . . . . 173.31(11) ?
    O2 C4 C5 C2 . . . . 52.12(15) ?
    O2 C4 N1 C7 . . . . -65.93(17) ?
    C5 C4 N1 C7 . . . . 172.83(12) ?
    C3 O1 C2 C1 . . . . -177.76(12) ?
    C3 O1 C2 C5 . . . . 58.73(14) ?
    C4 C5 C2 O1 . . . . -53.33(14) ?
    C4 C5 C2 C1 . . . . -173.11(12) ?
    C2 O1 C3 O2 . . . . -62.98(16) ?
    C2 O1 C3 C6 . . . . 177.87(13) ?
    C4 O2 C3 O1 . . . . 61.46(15) ?
    C4 O2 C3 C6 . . . . -179.49(12) ?
    C4 N1 C7 C8 . . . . -1.8(2) ?
    C4 N1 C7 C12 . . . . -179.59(13) ?
    C8 C7 C12 F1 . . . . -177.83(14) ?
    N1 C7 C12 F1 . . . . 0.2(2) ?
    C8 C7 C12 C11 . . . . 0.4(2) ?
    N1 C7 C12 C11 . . . . 178.40(16) ?
    N1 C7 C8 C9 . . . . -177.28(16) ?
    C12 C7 C8 C9 . . . . 0.6(2) ?
    C7 C8 C9 C10 . . . . -1.2(3) ?
    F1 C12 C11 C10 . . . . 177.44(17) ?
    C7 C12 C11 C10 . . . . -0.7(3) ?
    C8 C9 C10 C11 . . . . 0.9(3) ?
    C12 C11 C10 C9 . . . . 0.1(3) ?
loop_
    _geom_hbond_atom_site_label_D
    _geom_hbond_atom_site_label_H
    _geom_hbond_atom_site_label_A
    _geom_hbond_site_symmetry_A
    _geom_hbond_distance_DH
    _geom_hbond_distance_HA
    _geom_hbond_distance_DA
    _geom_hbond_angle_DHA
    C5 H5A O2 5_557 0.97 2.60 3.5563(17) 169
    C11 H11 O1 3_455 0.93 2.54 3.473(2) 177
_iucr_refine_instructions_details
;
TITL Z2 in C2/c
CELL  0.71073  19.6219   8.1603  15.2396   90.000   95.950   90.000
ZERR     8.00   0.0013   0.0006   0.0010    0.000    0.003    0.000
LATT   7
SYMM  - X,   Y, 1/2 - Z
SFAC  C    H    N    O    F
UNIT  96   128  8    16   8
MERG   2
FMAP   2
PLAN   20
SIZE     0.18   0.20   0.22
EQIV $1 -x, -y, 2-z
HTAB C5, O2_$1
EQIV $2 -1/2+x, 1/2+y, z
HTAB C11, O1_$2
ACTA
BOND   $H
CONF
L.S.  15
TEMP    20.00
WGHT    0.062900    0.573900
FVAR       0.13259
H1    2   -0.055000    0.219736    1.009623    11.00000    0.07366
H3    2    0.117174    0.191229    0.853348    11.00000    0.05821
MOLE    1
O1    4    0.133689    0.027832    0.945577    11.00000    0.05871    0.07397 =
         0.04513   -0.00125    0.00630    0.02038
O2    4    0.028093    0.130362    0.889467    11.00000    0.04354    0.06522 =
         0.05310   -0.00517    0.01123    0.00605
C4    1    0.028080    0.253969    0.957326    11.00000    0.04774    0.05101 =
         0.06083   -0.00251    0.01439    0.00282
AFIX  13
H4    2    0.047566    0.355226    0.935993    11.00000   -1.20000
AFIX   0
C5    1    0.071973    0.197352    1.038782    11.00000    0.05960    0.05298 =
         0.05226   -0.00703    0.01280    0.00046
AFIX  23
H5A   2    0.050037    0.105556    1.064942    11.00000   -1.20000
H5B   2    0.076733    0.285445    1.081714    11.00000   -1.20000
AFIX   0
N1    3   -0.040497    0.285053    0.975141    11.00000    0.05207    0.06655 =
         0.06954   -0.00058    0.02075    0.01059
C2    1    0.142047    0.146171    1.015722    11.00000    0.05327    0.06265 =
         0.05258    0.00156    0.00679    0.00149
AFIX  13
H2    2    0.165714    0.242513    0.995313    11.00000   -1.20000
AFIX   0
C3    1    0.095014    0.091662    0.870246    11.00000    0.04738    0.07666 =
         0.04605    0.00606    0.01133    0.01284
C7    1   -0.088237    0.354963    0.913215    11.00000    0.05158    0.05628 =
         0.07209   -0.01854    0.00928    0.00607
F1    5   -0.167725    0.339205    1.017904    11.00000    0.07559    0.10851 =
         0.13163    0.00914    0.05131    0.02130
C6    1    0.090702   -0.035339    0.799197    11.00000    0.07337    0.12473 =
         0.05068   -0.01651    0.00762    0.03377
AFIX  33
H6A   2    0.135995   -0.061980    0.785236    11.00000   -1.50000
H6B   2    0.064221    0.006422    0.747515    11.00000   -1.50000
H6C   2    0.069119   -0.132020    0.819212    11.00000   -1.50000
AFIX   0
C12   1   -0.154509    0.382876    0.935510    11.00000    0.05421    0.06901 =
         0.09481   -0.02021    0.01290    0.00791
C1    1    0.186161    0.069151    1.091411    11.00000    0.07460    0.09112 =
         0.05537   -0.00467   -0.00431    0.01636
AFIX  33
H1A   2    0.229644    0.039377    1.072453    11.00000   -1.50000
H1B   2    0.163876   -0.027024    1.110833    11.00000   -1.50000
H1C   2    0.193085    0.146003    1.139199    11.00000   -1.50000
AFIX   0
C8    1   -0.075048    0.405401    0.830137    11.00000    0.06895    0.08144 =
         0.06968   -0.01477    0.00807    0.01923
AFIX  43
H8    2   -0.031765    0.388506    0.812044    11.00000   -1.20000
AFIX   0
C9    1   -0.125193    0.480757    0.773256    11.00000    0.10052    0.09567 =
         0.07034   -0.02261   -0.00685    0.02478
AFIX  43
H9    2   -0.115063    0.515776    0.718002    11.00000   -1.20000
AFIX   0
C11   1   -0.204652    0.454193    0.880422    11.00000    0.05437    0.09729 =
         0.12359   -0.03476   -0.00330    0.01453
AFIX  43
H11   2   -0.248244    0.469197    0.897908    11.00000   -1.20000
AFIX   0
C10   1   -0.189884    0.503944    0.798218    11.00000    0.07981    0.10339 =
         0.10474   -0.04035   -0.03162    0.02900
AFIX  43
H10   2   -0.223599    0.553181    0.759588    11.00000   -1.20000
HKLF 4
REM  Z2 in C2/c
REM R1 =  0.0437 for   1973 Fo > 4sig(Fo)  and  0.0685 for all   3020 data
REM    153 parameters refined using      0 restraints
END
WGHT      0.0625      0.5806
REM Highest difference peak  0.180,  deepest hole -0.229,  1-sigma level  0.036
Q1    1   0.1231 -0.1325  0.8013  11.00000  0.05    0.18
Q2    1  -0.1514  0.5361  0.7854  11.00000  0.05    0.15
Q3    1  -0.1003  0.5265  0.7409  11.00000  0.05    0.15
Q4    1   0.0785  0.0611  0.7417  11.00000  0.05    0.13
Q5    1   0.1475  0.0070  0.7804  11.00000  0.05    0.12
Q6    1   0.0500 -0.1434  0.8161  11.00000  0.05    0.11
Q7    1   0.2148 -0.0409  1.0801  11.00000  0.05    0.11
Q8    1  -0.0318  0.4429  0.8191  11.00000  0.05    0.11
Q9    1  -0.1964  0.4315  0.8225  11.00000  0.05    0.10
Q10   1  -0.0908  0.3264  0.8655  11.00000  0.05    0.10
Q11   1  -0.0043  0.1242  0.8597  11.00000  0.05    0.10
Q12   1  -0.1124  0.3939  0.7938  11.00000  0.05    0.10
Q13   1  -0.2053  0.6180  0.7318  11.00000  0.05    0.09
Q14   1  -0.1116  0.4229  0.9390  11.00000  0.05    0.09
Q15   1   0.0019  0.0406  0.8925  11.00000  0.05    0.09
Q16   1  -0.0480  0.3002  0.8033  11.00000  0.05    0.09
Q17   1   0.1193  0.3057  0.8713  11.00000  0.05    0.09
Q18   1  -0.0757  0.4184  0.8747  11.00000  0.05    0.09
Q19   1   0.0384  0.3047  0.8843  11.00000  0.05    0.08
Q20   1  -0.2111  0.5436  0.7830  11.00000  0.05    0.08
;
