# Supplementary material for: N-(2-Fluoro­phen­yl)-2,6-dimethyl-1,3-dioxan-4-amine
Source: Acta Crystallogr Sect E Struct Rep Online. 2013 Sep 12;69(Pt 10):o1524. doi: 10.1107/S1600536813024732 (PMC3790394; doi:10.1107/S1600536813024732)
Supplement: Supplementary file 2 [file e-69-o1524-Isup2.hkl]

# 
# h,k,l, Fc-squared, Fo-squared, sigma(Fo-squared) and status flag 
# 
data_I
_shelx_title ' Z2 in C2/c' 
_shelx_refln_list_code          4 
_shelx_F_calc_maximum      243.56 
_exptl_crystal_F_000       960.00 
_reflns_d_resolution_high  0.7472 
 
loop_ 
 _symmetry_equiv_pos_as_xyz 
 'x, y, z' 
 '-x, y, -z+1/2' 
 'x+1/2, y+1/2, z' 
 '-x+1/2, y+1/2, -z+1/2' 
 '-x, -y, -z' 
 'x, -y, z-1/2' 
 '-x+1/2, -y+1/2, -z' 
 'x+1/2, -y+1/2, z-1/2' 
 
_cell_length_a    19.6219 
_cell_length_b     8.1603 
_cell_length_c    15.2396 
_cell_angle_alpha  90.000 
_cell_angle_beta   95.950 
_cell_angle_gamma  90.000 
 
_shelx_F_squared_multiplier     1.000 
 
loop_ 
 _refln_index_h 
 _refln_index_k 
 _refln_index_l 
 _refln_F_squared_calc 
 _refln_F_squared_meas 
 _refln_F_squared_sigma 
 _refln_observed_status 
   4   0   0    28800.10    29608.92    686.73 o 
   6   0   0     1615.04     1717.37     40.81 o 
   8   0   0     4843.08     4823.14    112.64 o 
  10   0   0      426.63      484.71     37.54 o 
  12   0   0        5.79        4.90      4.55 o 
  14   0   0      100.75      122.16      5.82 o 
  16   0   0      975.46      916.75     24.49 o 
  18   0   0     1686.51     1592.64     40.30 o 
  20   0   0       62.05       62.48      5.42 o 
  22   0   0        4.11        1.71      5.69 o 
  24   0   0        3.96        4.55      6.83 o 
   1   1   0     1712.77     1604.20     21.80 o 
   3   1   0     2795.58     2678.63     35.69 o 
   5   1   0     4527.53     4334.33     70.71 o 
   7   1   0     1445.59     1592.16     23.91 o 
   9   1   0      670.09      658.41     10.76 o 
  11   1   0      239.81      282.25      5.54 o 
  13   1   0       41.31       39.11      2.04 o 
  15   1   0       15.89       15.28      2.06 o 
  17   1   0       57.43       61.13      3.22 o 
  19   1   0      240.42      246.08      6.18 o 
  21   1   0       67.14       72.37      5.03 o 
  23   1   0        8.33        0.85      4.02 o 
  25   1   0       98.42      113.19     11.94 o 
   0   2   0     7789.72     8046.29    117.26 o 
   2   2   0    16719.16    15699.25    183.13 o 
   4   2   0     9114.89     8946.84    110.52 o 
   6   2   0      123.74      107.65      1.85 o 
   8   2   0     1081.41     1098.48     17.14 o 
  10   2   0     2582.06     2632.49     39.50 o 
  12   2   0      148.96      105.30      3.21 o 
  14   2   0      382.95      376.04      7.46 o 
  16   2   0      464.75      447.28     10.32 o 
  18   2   0       51.66       66.15      4.23 o 
  20   2   0       50.96       65.32      4.52 o 
  22   2   0       25.60       31.63      5.23 o 
  24   2   0        0.14        5.12      7.39 o 
   1   3   0      331.87      309.21      3.86 o 
   3   3   0     1029.92     1042.10     12.43 o 
   5   3   0      917.70      947.25     12.58 o 
   7   3   0      336.80      304.46      4.46 o 
   9   3   0      732.06      707.94      9.89 o 
  11   3   0      232.57      247.08      5.67 o 
  13   3   0      411.50      424.88      8.22 o 
  15   3   0      553.89      529.06     10.10 o 
  17   3   0        5.94        3.82      2.18 o 
  19   3   0       18.61       15.72      2.82 o 
  21   3   0       11.02        9.83      3.58 o 
  23   3   0      138.21      191.03     21.61 o 
  25   3   0        8.36        7.96      7.96 o 
   0   4   0      201.48      207.27      4.67 o 
   2   4   0      149.76      139.10      2.28 o 
   4   4   0      158.25      152.53      3.15 o 
   6   4   0       56.71       52.09      2.16 o 
   8   4   0       71.16       66.28      2.88 o 
  10   4   0      112.53      112.55      2.50 o 
  12   4   0     1350.17     1279.66     23.45 o 
  14   4   0       68.36       92.27      6.85 o 
  16   4   0      563.35      549.43     14.19 o 
  18   4   0        2.96        0.57      2.83 o 
  20   4   0        9.41        5.69      4.42 o 
  22   4   0        5.00        4.76      5.42 o 
  24   4   0        4.83       -2.28      7.39 o 
   1   5   0       87.74       92.14      2.29 o 
   3   5   0       63.91       52.68      1.82 o 
   5   5   0     1336.19     1282.40     16.01 o 
   7   5   0        0.65        4.49      1.40 o 
   9   5   0       15.37       17.77      1.90 o 
  11   5   0       32.24       38.23      2.63 o 
  13   5   0      985.04     1018.14     19.78 o 
  15   5   0      232.12      236.39      9.06 o 
  17   5   0        9.04        3.63      4.34 o 
  19   5   0        2.31        3.32      3.25 o 
  21   5   0       33.33       43.60      6.84 o 
  23   5   0        0.34       -3.41      6.83 o 
   0   6   0      148.78      148.03      4.51 o 
   2   6   0      222.47      230.45      4.21 o 
   4   6   0      557.24      582.23      8.36 o 
   6   6   0       60.93       63.40      2.53 o 
   8   6   0       62.71       63.40      2.84 o 
  10   6   0        0.79       -0.88      1.56 o 
  12   6   0        0.18        3.89      2.31 o 
  14   6   0        0.30       -0.09      3.38 o 
  16   6   0       39.94       37.05      5.78 o 
  18   6   0        2.45       -1.52      3.49 o 
  20   6   0        0.83       -3.13      4.83 o 
   1   7   0        3.96        3.51      1.36 o 
   3   7   0      324.97      318.49      5.76 o 
   5   7   0       68.65       70.37      2.60 o 
   7   7   0      132.48      129.57      4.55 o 
   9   7   0        4.60        4.26      2.32 o 
  11   7   0      504.47      518.50     12.09 o 
  13   7   0       95.96      107.51      6.31 o 
  15   7   0        0.46        0.11      3.11 o 
  17   7   0        5.95        0.02      6.03 o 
  19   7   0        0.64       -1.66      5.02 o 
   0   8   0      159.24      154.59      6.42 o 
   2   8   0       61.68       69.34      3.17 o 
   4   8   0        0.10       -0.45      1.84 o 
   6   8   0       59.35       57.02      4.34 o 
   8   8   0       86.35      102.82      4.75 o 
  10   8   0        4.90        8.07      2.90 o 
  12   8   0       17.81       27.47      4.02 o 
  14   8   0       28.31       24.49      3.03 o 
  16   8   0       37.08       47.35      7.14 o 
   1   9   0        8.47        4.24      2.18 o 
   3   9   0        3.83       -1.50      2.05 o 
   5   9   0        0.96       -2.42      2.42 o 
   7   9   0        3.40        2.18      2.88 o 
   9   9   0       25.32       31.62      3.83 o 
  11   9   0        9.86        6.85      3.63 o 
  13   9   0        0.44       -2.56      2.56 o 
   0  10   0        4.26       -3.19      3.32 o 
   2  10   0        0.19       -2.22      2.22 o 
   4  10   0        0.84       -0.18      2.17 o 
   6  10   0       21.06       22.84      3.61 o 
   8  10   0        5.69        4.67      3.32 o 
  10  10   0        1.68       -0.38      3.18 o 
 -25   1   1       69.26       83.81      7.96 o 
 -23   1   1        2.48        0.85      4.02 o 
 -21   1   1       10.19        7.68      4.02 o 
 -19   1   1       12.80       18.75      2.33 o 
 -17   1   1       97.05       82.23      3.39 o 
 -15   1   1        0.74       -0.83      1.36 o 
 -13   1   1      205.88      204.29      5.26 o 
 -11   1   1      848.43      873.21     15.89 o 
  -9   1   1     1538.70     1604.56     27.47 o 
  -7   1   1      143.37      102.39      2.76 o 
  -5   1   1      699.70      665.56     11.58 o 
  -3   1   1     4385.08     4115.24     68.77 o 
  -1   1   1     4167.19     4177.06     45.84 o 
   1   1   1     8420.49     8490.84     88.27 o 
   3   1   1        0.85        2.96      0.55 o 
   5   1   1     1855.06     1806.64     24.31 o 
   7   1   1      276.43      277.13      4.95 o 
   9   1   1      349.44      376.93      6.59 o 
  11   1   1     1421.93     1355.08     21.02 o 
  13   1   1        0.68       -0.65      1.15 o 
  15   1   1      488.98      467.71      9.29 o 
  17   1   1     1400.22     1332.25     21.51 o 
  19   1   1        9.05        7.76      2.30 o 
  21   1   1        0.15        0.19      2.48 o 
  23   1   1        4.73        1.71      5.69 o 
 -24   2   1       34.21       38.41      6.22 o 
 -22   2   1        8.30        1.42      4.02 o 
 -20   2   1       90.55       85.85      5.12 o 
 -18   2   1       66.82       61.15      3.28 o 
 -16   2   1       30.13       23.02      2.36 o 
 -14   2   1       37.05       42.91      2.70 o 
 -12   2   1      133.38      106.81      3.24 o 
 -10   2   1      230.16      196.90      4.31 o 
  -8   2   1     8033.74     7969.50    116.45 o 
  -6   2   1     2169.50     2086.20     33.48 o 
  -4   2   1      166.88      179.75      5.13 o 
  -2   2   1    59319.47    54407.42    594.18 o 
   0   2   1     3956.50     3854.17     49.74 o 
   2   2   1    43470.20    39365.33    405.54 o 
   4   2   1     1740.35     1698.31     21.51 o 
   6   2   1      116.37       97.61      1.93 o 
   8   2   1      284.62      285.72      5.31 o 
  10   2   1       65.43       90.17      2.73 o 
  12   2   1      135.84      148.93      3.83 o 
  14   2   1     2172.90     2103.36     32.42 o 
  16   2   1      453.92      459.20      9.07 o 
  18   2   1      157.03      157.80      5.06 o 
  20   2   1       45.45       42.18      3.60 o 
  22   2   1        4.29       -0.81      3.16 o 
 -25   3   1        6.38       -4.83      5.40 o 
 -23   3   1       67.47       92.94      7.84 o 
 -21   3   1       74.20       92.18      7.03 o 
 -19   3   1       59.81       58.88      5.29 o 
 -17   3   1      157.27      145.71      5.75 o 
 -15   3   1      263.17      255.47      6.03 o 
 -13   3   1       57.33       57.62      2.78 o 
 -11   3   1      328.53      348.84      7.73 o 
  -9   3   1      740.52      793.77     10.51 o 
  -7   3   1       15.75       24.46      1.11 o 
  -5   3   1      579.09      604.69      8.40 o 
  -3   3   1        4.40        5.40      0.99 o 
  -1   3   1     1774.55     1689.23     18.97 o 
   1   3   1     1913.04     1991.34     22.28 o 
   3   3   1        4.86        7.34      0.90 o 
   5   3   1      336.73      309.95      4.92 o 
   7   3   1      303.97      293.64      4.32 o 
   9   3   1      196.26      202.68      3.66 o 
  11   3   1      454.29      413.11      7.74 o 
  13   3   1      114.63      127.75      7.70 o 
  15   3   1      469.34      455.23     10.20 o 
  17   3   1       73.78       71.11      3.76 o 
  19   3   1       65.95       67.85      4.23 o 
  21   3   1       14.76       12.58      3.68 o 
  23   3   1      101.83      114.49      8.42 o 
 -24   4   1        0.52       -6.26      6.83 o 
 -22   4   1       81.22       92.71     11.38 o 
 -20   4   1        1.55        3.82      4.21 o 
 -18   4   1        1.23       -0.72      2.72 o 
 -16   4   1       37.86       38.66      4.29 o 
 -14   4   1      253.59      267.69      7.16 o 
 -12   4   1       25.89       28.72      2.50 o 
 -10   4   1      128.20      125.42      3.12 o 
  -8   4   1       82.72       71.31      2.34 o 
  -6   4   1      186.34      213.82      4.20 o 
  -4   4   1      736.38      769.66      9.59 o 
  -2   4   1        1.98        4.15      0.90 o 
   0   4   1      545.32      461.03      7.56 o 
   2   4   1      425.70      391.18      5.05 o 
   4   4   1      545.17      449.81      5.54 o 
   6   4   1       52.32       49.98      3.31 o 
   8   4   1      745.52      710.54     11.77 o 
  10   4   1      311.59      282.31      4.48 o 
  12   4   1        5.61        7.58      2.11 o 
  14   4   1       34.63       41.87      3.22 o 
  16   4   1      143.22      154.28      5.60 o 
  18   4   1        3.74        4.90      3.05 o 
  20   4   1        1.48       -1.51      3.09 o 
  22   4   1        1.19       -0.46      5.02 o 
  24   4   1        9.11        3.41      7.39 o 
 -23   5   1        1.04        2.84      7.39 o 
 -21   5   1       22.46       24.44      5.82 o 
 -19   5   1       37.60       42.97      5.82 o 
 -17   5   1        1.39        4.24      3.05 o 
 -15   5   1      251.77      256.38     11.03 o 
 -13   5   1      320.79      304.66      8.09 o 
 -11   5   1      639.64      620.81     11.29 o 
  -9   5   1       19.29       16.77      2.42 o 
  -7   5   1       63.08       57.37      2.74 o 
  -5   5   1      555.01      515.95      7.21 o 
  -3   5   1       13.06        9.08      1.05 o 
  -1   5   1      171.77      159.85      3.03 o 
   1   5   1      797.75      757.97     15.86 o 
   3   5   1      311.93      333.61      5.64 o 
   5   5   1      791.04      792.60     10.42 o 
   7   5   1        7.92       14.70      1.74 o 
   9   5   1       73.81       87.63      3.38 o 
  11   5   1        3.67        3.65      1.54 o 
  13   5   1      316.32      321.19     10.10 o 
  15   5   1       54.49       62.32      4.66 o 
  17   5   1        2.04       -1.69      2.92 o 
  19   5   1        0.65       -3.16      3.16 o 
  21   5   1        9.37        1.99      5.23 o 
  23   5   1        0.90       -2.25      5.02 o 
 -20   6   1        0.22       -0.79      4.61 o 
 -18   6   1       50.60       64.72      7.68 o 
 -16   6   1        0.86        2.63      3.25 o 
 -14   6   1      171.56      193.48      8.05 o 
 -12   6   1       12.47       25.42      2.79 o 
 -10   6   1       15.01       14.77      2.54 o 
  -8   6   1       34.38       29.89      2.19 o 
  -6   6   1       57.43       56.95      2.41 o 
  -4   6   1      117.73      126.20      3.52 o 
  -2   6   1       61.64       66.34      2.19 o 
   0   6   1      120.03      100.54      2.59 o 
   2   6   1       13.04       15.09      1.43 o 
   4   6   1       82.99      100.67      5.00 o 
   6   6   1       93.65       81.76      2.90 o 
   8   6   1       51.43       51.12      2.58 o 
  10   6   1       19.92       12.70      2.22 o 
  12   6   1      136.90      133.14      4.86 o 
  14   6   1      437.55      436.52     12.54 o 
  16   6   1       10.31       12.99      3.80 o 
  18   6   1        9.76       11.65      4.04 o 
  20   6   1        0.83       -0.32      5.44 o 
 -19   7   1        7.77        9.08      5.59 o 
 -17   7   1       34.68       37.77      5.20 o 
 -15   7   1       58.20       65.29      5.86 o 
 -13   7   1      288.77      337.03     10.27 o 
 -11   7   1      529.65      541.70     12.51 o 
  -9   7   1       15.91       22.30      2.76 o 
  -7   7   1       26.55       30.50      3.78 o 
  -5   7   1       54.33       43.23      2.62 o 
  -3   7   1        1.77       -1.25      1.25 o 
  -1   7   1       70.19       75.50      2.62 o 
   1   7   1      151.86      139.43      3.41 o 
   3   7   1      112.73      107.31      3.08 o 
   5   7   1      188.41      188.19      4.81 o 
   7   7   1      167.54      172.12      4.65 o 
   9   7   1       10.49        5.91      2.37 o 
  11   7   1       62.14       59.45      5.25 o 
  13   7   1       71.74       69.10      3.63 o 
  15   7   1       35.43       37.22      4.15 o 
  17   7   1        1.52       -1.41      3.25 o 
  19   7   1        0.23       -2.75      4.15 o 
 -16   8   1       29.27       31.99      4.42 o 
 -14   8   1        1.51       -1.53      2.32 o 
 -12   8   1        5.04        0.70      3.20 o 
 -10   8   1        5.88        6.06      2.90 o 
  -8   8   1        1.50        1.41      2.42 o 
  -6   8   1       19.48       15.94      2.79 o 
  -4   8   1       35.74       38.59      2.71 o 
  -2   8   1       59.96       52.22      2.93 o 
   0   8   1        0.15       -0.65      1.81 o 
   2   8   1       20.04       22.14      2.35 o 
   4   8   1      141.94      128.08      4.05 o 
   6   8   1      142.02      155.04      5.46 o 
   8   8   1       36.20       44.29      3.55 o 
  10   8   1       94.07      101.12      4.83 o 
  12   8   1        0.38       -2.55      3.11 o 
  14   8   1        0.18        1.38      2.70 o 
  16   8   1        1.40       -0.12      3.58 o 
 -13   9   1       12.37       10.29      3.36 o 
 -11   9   1       19.83       23.54      3.64 o 
  -9   9   1      235.25      262.65      8.80 o 
  -7   9   1       60.99       64.90      5.25 o 
  -5   9   1        1.88       -2.43      2.43 o 
  -3   9   1        0.18       -1.96      1.96 o 
  -1   9   1       10.22        5.39      2.24 o 
   1   9   1       16.90       10.51      2.39 o 
   3   9   1        0.31       -1.92      1.92 o 
   5   9   1        9.19        6.49      2.70 o 
   7   9   1       21.22       16.95      3.19 o 
   9   9   1      192.14      202.77      7.69 o 
  11   9   1       67.03       78.53      5.53 o 
  13   9   1        0.08       -2.57      2.57 o 
 -10  10   1        6.24        9.60      3.45 o 
  -8  10   1       11.08        7.18      3.32 o 
  -6  10   1        0.16       -2.86      2.86 o 
  -4  10   1        7.06        4.88      2.40 o 
  -2  10   1       14.93       12.54      2.64 o 
   0  10   1        0.01       -0.16      2.43 o 
   2  10   1        6.33       -0.06      2.40 o 
   4  10   1        0.71       -2.75      2.75 o 
   6  10   1        4.71        6.73      3.07 o 
   8  10   1       13.79       15.45      3.59 o 
  10  10   1       13.84       18.23      4.08 o 
 -26   0   2       27.68       45.50      9.67 o 
 -24   0   2        4.93        9.67      6.83 o 
 -22   0   2       13.10        3.41      5.69 o 
 -20   0   2        0.06        0.00      4.55 o 
 -18   0   2       44.33       32.02      4.27 o 
 -16   0   2      114.37       86.11      4.92 o 
 -14   0   2      769.36      777.28     20.71 o 
 -12   0   2      908.83      930.34     23.91 o 
 -10   0   2    28566.77    30828.45    713.03 o 
  -8   0   2     5505.83     5850.35    136.44 o 
  -6   0   2    31580.29    31317.80    968.09 o 
  -4   0   2    13589.81    13735.81    423.75 o 
  -2   0   2    10946.47    11109.67    256.44 o 
   0   0   2    47867.61    34278.95   1224.05 o 
   2   0   2      343.71      380.05      6.87 o 
   4   0   2     7390.29     7428.92    123.11 o 
   6   0   2     1699.89     1662.38     41.88 o 
   8   0   2     1320.73     1392.61     30.52 o 
  10   0   2      148.22      143.44      4.24 o 
  12   0   2      436.08      450.55     10.24 o 
  14   0   2      484.51      429.67     10.03 o 
  16   0   2      817.94      817.00     17.99 o 
  18   0   2       97.62      116.85      7.43 o 
  20   0   2       54.57       65.19      5.63 o 
  22   0   2       11.64        6.26      5.69 o 
 -25   1   2       34.29       40.15      6.44 o 
 -23   1   2        4.72        0.93      3.98 o 
 -21   1   2       16.58        8.53      4.02 o 
 -19   1   2        2.11       -1.11      2.69 o 
 -17   1   2        1.10       -1.59      1.73 o 
 -15   1   2       85.88       89.21      3.57 o 
 -13   1   2      592.69      659.89     16.91 o 
 -11   1   2     3843.41     3859.59     64.55 o 
  -9   1   2      844.03      854.96     15.26 o 
  -7   1   2     3012.31     2976.45     49.47 o 
  -5   1   2      969.93      810.05     11.47 o 
  -3   1   2    31618.99    30958.10    391.84 o 
  -1   1   2     6221.47     6062.56     93.64 o 
   1   1   2    27229.74    26977.62    293.37 o 
   3   1   2     3062.03     2895.72     42.85 o 
   5   1   2      771.11      755.47     11.58 o 
   7   1   2        1.10        3.66      0.93 o 
   9   1   2      426.24      460.96      7.83 o 
  11   1   2       21.51       25.95      1.90 o 
  13   1   2      190.35      160.09      4.02 o 
  15   1   2     3183.10     3065.59     46.10 o 
  17   1   2       96.75      107.15     10.26 o 
  19   1   2      817.13      852.17     16.81 o 
  21   1   2        0.60        3.41      2.83 o 
  23   1   2       16.95       13.08      4.42 o 
 -24   2   2       60.57       75.78     11.09 o 
 -22   2   2        3.59        7.56      4.21 o 
 -20   2   2      100.50       94.38      7.03 o 
 -18   2   2       46.76       40.50      3.26 o 
 -16   2   2      142.11      137.78      4.18 o 
 -14   2   2      125.98      114.94      3.47 o 
 -12   2   2      157.09      142.25      4.50 o 
 -10   2   2        5.99       12.94      2.12 o 
  -8   2   2     4229.34     4508.91     66.31 o 
  -6   2   2     5613.59     5763.52     67.76 o 
  -4   2   2     5614.46     5576.13     69.29 o 
  -2   2   2     5716.71     5508.20     60.33 o 
   0   2   2    33820.43    32385.88    333.99 o 
   2   2   2     4096.14     4020.67     43.66 o 
   4   2   2     5317.74     5321.72     61.63 o 
   6   2   2     2709.24     2664.88     31.51 o 
   8   2   2     1055.24     1032.28     14.59 o 
  10   2   2        6.56       12.91      2.85 o 
  12   2   2      417.39      427.77      7.85 o 
  14   2   2      710.26      704.94     15.78 o 
  16   2   2       76.85       76.31      5.05 o 
  18   2   2        8.18       12.62      2.52 o 
  20   2   2        1.55        7.71      2.69 o 
  22   2   2        0.29       -0.30      3.16 o 
  24   2   2       25.93       29.01      7.96 o 
 -25   3   2        1.56       -2.39      5.02 o 
 -23   3   2       13.69       16.26      5.42 o 
 -21   3   2       34.81       43.14      5.63 o 
 -19   3   2        9.67        3.67      3.16 o 
 -17   3   2        3.31        1.32      2.30 o 
 -15   3   2        6.85        3.59      1.74 o 
 -13   3   2      100.70       75.73      2.98 o 
 -11   3   2        5.88        5.62      1.47 o 
  -9   3   2       11.78        4.41      1.06 o 
  -7   3   2     1904.56     1941.17     25.16 o 
  -5   3   2     4919.79     4873.14     66.69 o 
  -3   3   2     1782.67     1679.15     18.93 o 
  -1   3   2      246.79      308.20      8.85 o 
   1   3   2     4779.01     4795.92     49.60 o 
   3   3   2     9564.55     9392.56    101.32 o 
   5   3   2       45.67       28.82      2.48 o 
   7   3   2      303.14      322.38      4.70 o 
   9   3   2      521.90      486.90      7.21 o 
  11   3   2       12.28       15.61      1.54 o 
  13   3   2     1807.74     1797.51     27.95 o 
  15   3   2      261.50      260.31     10.75 o 
  17   3   2      275.20      280.14      7.65 o 
  19   3   2        1.32        3.61      3.05 o 
  21   3   2        6.49        5.29      3.58 o 
  23   3   2       31.07       44.37      8.53 o 
 -24   4   2        0.09       -5.69      6.83 o 
 -22   4   2        1.89        3.41      6.83 o 
 -20   4   2       33.20       42.66      7.96 o 
 -18   4   2       18.46       20.70      6.54 o 
 -16   4   2        7.16        7.58      2.83 o 
 -14   4   2       67.22       72.61      3.72 o 
 -12   4   2        1.56       -0.28      1.71 o 
 -10   4   2       47.06       57.04      2.23 o 
  -8   4   2      106.66       98.22      3.09 o 
  -6   4   2      147.60      183.88      4.54 o 
  -4   4   2     1687.10     1764.05     21.17 o 
  -2   4   2      686.30      646.74      9.99 o 
   0   4   2      851.18      874.82      9.83 o 
   2   4   2     3034.54     3056.18     41.22 o 
   4   4   2     1695.64     1685.07     19.08 o 
   6   4   2     2828.87     2795.18     33.00 o 
   8   4   2      111.67      116.19      3.48 o 
  10   4   2      252.38      270.16      6.74 o 
  12   4   2     1032.52     1058.08     17.45 o 
  14   4   2        0.00       -0.53      2.12 o 
  16   4   2       86.49       98.79      4.71 o 
  18   4   2        0.08        0.88      2.92 o 
  20   4   2       72.39       93.33      5.98 o 
  22   4   2        2.79        0.96      3.91 o 
 -23   5   2       23.03       36.40      9.67 o 
 -21   5   2        4.09        6.26      7.39 o 
 -19   5   2        0.09       -3.20      3.81 o 
 -17   5   2        0.22       -1.39      4.83 o 
 -15   5   2      999.10     1000.12     31.82 o 
 -13   5   2      409.89      368.34     15.07 o 
 -11   5   2      192.15      192.78      4.93 o 
  -9   5   2       17.06       24.86      2.05 o 
  -7   5   2       34.97       29.27      1.99 o 
  -5   5   2        5.79        2.34      1.37 o 
  -3   5   2        1.10        0.21      0.82 o 
  -1   5   2        7.81       11.15      1.35 o 
   1   5   2        0.51        4.61      1.25 o 
   3   5   2     2529.45     2451.21     27.61 o 
   5   5   2      926.97      965.08     14.71 o 
   7   5   2       62.79       63.48      3.00 o 
   9   5   2       82.31       80.37      2.60 o 
  11   5   2       87.54       81.20      4.05 o 
  13   5   2       16.79       18.66      2.65 o 
  15   5   2        6.70        6.73      3.05 o 
  17   5   2       33.75       34.08      4.32 o 
  19   5   2        3.60        6.73      3.71 o 
  21   5   2        6.01        6.62      4.10 o 
 -20   6   2       30.11       41.78      6.63 o 
 -18   6   2        4.58        0.47      4.37 o 
 -16   6   2       11.77       11.62      3.96 o 
 -14   6   2      302.26      322.00     15.81 o 
 -12   6   2      384.14      392.31      9.38 o 
 -10   6   2       62.73       58.07      3.56 o 
  -8   6   2       81.67       90.67      3.30 o 
  -6   6   2       25.09       27.32      2.02 o 
  -4   6   2       73.22       78.30      2.69 o 
  -2   6   2       18.69       20.58      1.48 o 
   0   6   2       22.49       16.29      1.69 o 
   2   6   2       26.28       29.45      1.73 o 
   4   6   2      618.68      588.90      8.38 o 
   6   6   2        2.05       -0.85      2.08 o 
   8   6   2       60.35       55.45      3.69 o 
  10   6   2       20.60       22.02      2.88 o 
  12   6   2       11.08       13.19      2.80 o 
  14   6   2        3.68        2.99      3.59 o 
  16   6   2        0.16        0.99      3.25 o 
  18   6   2       16.54       17.23      4.32 o 
  20   6   2        0.71       -1.45      3.91 o 
 -19   7   2        3.56        4.85      5.42 o 
 -17   7   2       25.97       27.46      6.22 o 
 -15   7   2        3.32        5.61      3.80 o 
 -13   7   2      333.71      350.71     11.58 o 
 -11   7   2      320.72      348.53      8.13 o 
  -9   7   2       30.49       33.54      3.29 o 
  -7   7   2       11.32       11.63      2.26 o 
  -5   7   2        2.13        0.48      1.33 o 
  -3   7   2       10.02       11.44      1.52 o 
  -1   7   2        2.70        2.23      1.44 o 
   1   7   2      107.10      107.21      3.06 o 
   3   7   2       37.64       38.18      2.03 o 
   5   7   2       24.34       25.16      2.37 o 
   7   7   2      174.93      174.54      4.72 o 
   9   7   2       24.73       26.73      2.80 o 
  11   7   2       31.55       29.74      3.51 o 
  13   7   2       20.06       23.80      3.25 o 
  15   7   2        0.01        0.13      2.88 o 
  17   7   2        0.93       -2.47      3.25 o 
  19   7   2        6.44        7.05      4.66 o 
 -16   8   2       20.56       26.01      5.14 o 
 -14   8   2        2.97        6.43      2.64 o 
 -12   8   2       45.35       60.74      4.60 o 
 -10   8   2      171.21      184.78      7.02 o 
  -8   8   2        0.46        0.98      2.50 o 
  -6   8   2       20.21       23.25      2.82 o 
  -4   8   2       12.97       11.25      2.16 o 
  -2   8   2       10.05        8.98      2.12 o 
   0   8   2        6.22        0.38      1.85 o 
   2   8   2       18.77       22.26      2.29 o 
   4   8   2       19.60       24.18      2.84 o 
   6   8   2      186.69      196.08      6.27 o 
   8   8   2      121.11      121.39      5.37 o 
  10   8   2        6.06        6.08      3.20 o 
  12   8   2       10.73        7.29      3.38 o 
  14   8   2        1.99       -0.58      2.12 o 
  16   8   2       18.22       13.79      3.87 o 
 -13   9   2        4.44        0.42      2.79 o 
 -11   9   2       27.35       30.64      3.85 o 
  -9   9   2        2.27        2.89      3.02 o 
  -7   9   2       30.93       32.54      3.51 o 
  -5   9   2        0.28       -0.15      1.89 o 
  -3   9   2       15.77       16.13      2.46 o 
  -1   9   2       14.90       13.34      2.51 o 
   1   9   2        4.61        2.20      2.21 o 
   3   9   2        1.52       -0.67      2.09 o 
   5   9   2        8.72        9.18      3.19 o 
   7   9   2        0.90       -3.04      3.04 o 
   9   9   2       16.36       21.15      3.46 o 
  11   9   2       23.39       28.19      4.23 o 
  13   9   2        4.14       -2.07      3.49 o 
 -10  10   2        0.42        0.25      3.25 o 
  -8  10   2        5.88        2.87      3.11 o 
  -6  10   2        0.00       -2.96      2.96 o 
  -4  10   2        7.87        6.04      2.41 o 
  -2  10   2        0.46       -1.20      2.37 o 
   0  10   2       13.09        9.12      2.65 o 
   2  10   2        0.14       -1.08      2.31 o 
   4  10   2        0.08       -1.73      2.74 o 
   6  10   2       34.28       36.77      3.89 o 
   8  10   2       38.22       44.39      4.27 o 
 -25   1   3       12.57       10.90      5.02 o 
 -23   1   3        1.18        0.76      4.21 o 
 -21   1   3        3.09       -3.62      3.62 o 
 -19   1   3       13.93       18.22      4.02 o 
 -17   1   3        0.28       -0.47      2.00 o 
 -15   1   3       50.98       50.64      2.80 o 
 -13   1   3     1938.03     1974.91     34.10 o 
 -11   1   3      469.14      486.61     13.96 o 
  -9   1   3        4.72       -0.76      1.16 o 
  -7   1   3     1417.16     1311.95     22.48 o 
  -5   1   3      541.69      546.52      7.33 o 
  -3   1   3     6215.03     6245.12     78.84 o 
  -1   1   3     6904.68     7265.99    100.68 o 
   1   1   3     9274.89     9260.92    107.02 o 
   3   1   3      559.89      475.10      7.61 o 
   5   1   3       31.89       21.68      1.48 o 
   7   1   3     2993.87     3044.84     40.78 o 
   9   1   3      529.72      530.44      8.78 o 
  11   1   3        2.05        1.39      1.01 o 
  13   1   3       84.23       82.80      2.99 o 
  15   1   3     1616.91     1573.90     24.76 o 
  17   1   3     1771.14     1743.51     27.44 o 
  19   1   3       15.78       16.99      3.49 o 
  21   1   3        0.09       -0.85      3.62 o 
  23   1   3        0.62        0.81      6.83 o 
  25   1   3        7.76        7.39      6.83 o 
 -24   2   3        0.94        6.26      4.83 o 
 -22   2   3        1.89       -0.28      4.02 o 
 -20   2   3       53.79       56.26      5.82 o 
 -18   2   3        9.30        9.10      3.62 o 
 -16   2   3      175.59      168.85      4.58 o 
 -14   2   3      146.62      158.83      4.88 o 
 -12   2   3     1628.79     1776.63     27.46 o 
 -10   2   3      549.82      459.62     10.06 o 
  -8   2   3     8841.55     9330.71    109.46 o 
  -6   2   3      378.31      388.74      7.87 o 
  -4   2   3     2421.78     2116.70     31.32 o 
  -2   2   3     8275.54     8500.74     98.83 o 
   0   2   3     1052.59     1164.00     12.41 o 
   2   2   3      102.30      127.97      1.89 o 
   4   2   3     4538.89     4673.43     50.75 o 
   6   2   3     1724.98     1856.83     23.25 o 
   8   2   3      130.19      157.66      3.07 o 
  10   2   3       82.08       62.91      2.74 o 
  12   2   3      270.12      237.62      5.16 o 
  14   2   3      175.50      198.73     11.35 o 
  16   2   3        5.59        0.67      3.74 o 
  18   2   3        3.17       -0.04      4.30 o 
  20   2   3       37.06       37.49      4.27 o 
  22   2   3        4.79        2.56      4.02 o 
  24   2   3       10.20        3.70      4.83 o 
 -25   3   3        7.18        6.09      5.42 o 
 -23   3   3        0.06        1.99      4.83 o 
 -21   3   3        8.15       10.71      4.61 o 
 -19   3   3        1.90        1.14      3.62 o 
 -17   3   3       82.86       78.89      4.81 o 
 -15   3   3       19.96       21.12      2.87 o 
 -13   3   3       32.83       38.80      2.32 o 
 -11   3   3        3.39        0.21      2.14 o 
  -9   3   3       25.07       25.77      1.28 o 
  -7   3   3      137.36      156.97      3.06 o 
  -5   3   3      565.68      559.53      8.07 o 
  -3   3   3       25.74       21.30      1.44 o 
  -1   3   3     2994.43     3024.84     31.59 o 
   1   3   3      245.83      264.08      3.42 o 
   3   3   3     1362.33     1316.87     14.86 o 
   5   3   3     1388.84     1418.11     15.97 o 
   7   3   3        6.96        9.77      1.24 o 
   9   3   3      184.15      180.21      3.41 o 
  11   3   3      147.05      138.55      3.71 o 
  13   3   3     1777.46     1707.75     30.43 o 
  15   3   3        8.19        5.43      2.25 o 
  17   3   3      274.81      282.29      7.86 o 
  19   3   3       28.94       42.12      4.46 o 
  21   3   3        2.99        0.70      3.47 o 
  23   3   3        0.24       -3.79      4.21 o 
 -24   4   3        6.31       15.93      7.96 o 
 -22   4   3       63.37       86.46     11.38 o 
 -20   4   3        5.66       17.63      6.83 o 
 -18   4   3       47.19       54.45      5.82 o 
 -16   4   3       18.77       19.61      4.02 o 
 -14   4   3       58.20       56.37      3.38 o 
 -12   4   3       27.54       10.12      2.02 o 
 -10   4   3       82.62       86.08      2.66 o 
  -8   4   3      108.96      125.76      3.91 o 
  -6   4   3     2825.71     2770.75     42.39 o 
  -4   4   3     1160.26     1122.68     20.13 o 
  -2   4   3        0.21        4.81      1.57 o 
   0   4   3      411.23      417.77      6.56 o 
   2   4   3     6681.26     6713.79     69.48 o 
   4   4   3      662.06      588.97      7.68 o 
   6   4   3       44.98       42.61      2.18 o 
   8   4   3      311.33      299.53      5.02 o 
  10   4   3      520.43      503.50      9.16 o 
  12   4   3        1.00        1.35      2.55 o 
  14   4   3      100.45       96.27      4.37 o 
  16   4   3        6.63        3.09      2.39 o 
  18   4   3       53.13       52.86      4.79 o 
  20   4   3        0.00        2.14      3.47 o 
  22   4   3        7.62       12.45      5.33 o 
 -23   5   3       28.92       43.80     10.24 o 
 -21   5   3        0.73        3.98      6.26 o 
 -19   5   3       25.61       47.78      8.53 o 
 -17   5   3        2.27       -3.13      3.62 o 
 -15   5   3      161.66      167.37      6.94 o 
 -13   5   3      103.84      109.85      9.23 o 
 -11   5   3       31.08       27.19      2.19 o 
  -9   5   3       28.36       24.26      1.84 o 
  -7   5   3      577.77      579.95     10.51 o 
  -5   5   3        0.05        1.58      1.00 o 
  -3   5   3       82.23       80.94      2.19 o 
  -1   5   3      457.98      433.73      6.31 o 
   1   5   3      517.31      482.39      6.44 o 
   3   5   3      203.96      193.08      3.43 o 
   5   5   3       45.59       38.40      1.69 o 
   7   5   3       51.91       59.12      2.01 o 
   9   5   3        7.80        3.11      1.30 o 
  11   5   3      298.60      275.93      6.37 o 
  13   5   3       40.54       38.54      3.22 o 
  15   5   3        4.45        0.02      2.72 o 
  17   5   3        3.47       -3.13      3.13 o 
  19   5   3        1.13       -3.38      3.38 o 
  21   5   3        0.02        4.70      4.06 o 
 -20   6   3        2.95        4.55      6.83 o 
 -18   6   3        1.15       -0.30      4.21 o 
 -16   6   3        0.06        4.77      4.21 o 
 -14   6   3      261.97      278.26     17.19 o 
 -12   6   3      180.11      165.41      5.58 o 
 -10   6   3       40.42       47.65      2.87 o 
  -8   6   3      146.16      146.66      6.99 o 
  -6   6   3       87.70       84.49      4.16 o 
  -4   6   3        7.90        7.39      1.23 o 
  -2   6   3        1.60        0.94      1.10 o 
   0   6   3        7.64        2.54      1.18 o 
   2   6   3      331.53      345.53      7.82 o 
   4   6   3     2973.25     2810.94     36.15 o 
   6   6   3      165.13      160.43      5.30 o 
   8   6   3      189.61      180.80      4.56 o 
  10   6   3       11.36       10.18      2.51 o 
  12   6   3        0.11       -1.60      2.35 o 
  14   6   3       55.82       60.27      4.13 o 
  16   6   3        3.06       -1.17      3.25 o 
  18   6   3        5.63        5.39      5.17 o 
  20   6   3       46.06       43.54      5.65 o 
 -19   7   3        6.43        6.83      7.39 o 
 -17   7   3        6.22        7.09      5.18 o 
 -15   7   3       68.41       79.10     12.23 o 
 -13   7   3       80.12       87.54      5.52 o 
 -11   7   3        1.37        2.37      2.30 o 
  -9   7   3       23.97       24.36      2.82 o 
  -7   7   3      125.05      131.45      4.52 o 
  -5   7   3       41.23       33.13      1.94 o 
  -3   7   3       13.78       11.02      1.51 o 
  -1   7   3       30.34       29.16      1.83 o 
   1   7   3      252.09      220.50      4.37 o 
   3   7   3      115.97      129.48      3.59 o 
   5   7   3        1.83       -1.06      1.67 o 
   7   7   3       23.70       20.67      2.26 o 
   9   7   3       21.28       21.11      2.70 o 
  11   7   3        1.30       -2.51      2.51 o 
  13   7   3       18.28       14.82      2.40 o 
  15   7   3       18.73       12.45      3.34 o 
  17   7   3        2.27       -3.70      3.82 o 
  19   7   3       10.17       17.67      5.20 o 
 -16   8   3       14.98       17.59      6.02 o 
 -14   8   3       33.34       40.16      3.47 o 
 -12   8   3       66.02       83.15      5.58 o 
 -10   8   3      144.95      158.19      6.99 o 
  -8   8   3        3.38        1.44      2.50 o 
  -6   8   3        8.93        7.06      2.50 o 
  -4   8   3       10.90        8.47      2.13 o 
  -2   8   3       88.53       92.58      3.69 o 
   0   8   3       26.26       25.15      2.46 o 
   2   8   3       42.75       38.60      2.67 o 
   4   8   3        4.05        6.41      2.92 o 
   6   8   3      217.95      212.41      5.65 o 
   8   8   3       10.54       10.82      3.02 o 
  10   8   3       21.43       19.94      3.62 o 
  12   8   3       18.50       16.15      4.02 o 
  14   8   3        7.16        3.84      2.18 o 
  16   8   3        0.15       -0.91      4.13 o 
 -13   9   3        0.01       -0.27      2.77 o 
 -11   9   3       52.24       57.60      3.90 o 
  -9   9   3        9.12        6.51      3.78 o 
  -7   9   3       11.90        6.08      2.99 o 
  -5   9   3        9.04        1.21      2.63 o 
  -3   9   3        8.61        7.16      2.28 o 
  -1   9   3      178.76      190.54      6.12 o 
   1   9   3       45.08       52.36      3.94 o 
   3   9   3        0.87       -2.00      2.00 o 
   5   9   3       16.51       17.10      3.03 o 
   7   9   3        1.34       -2.37      2.73 o 
   9   9   3       32.20       29.79      3.55 o 
  11   9   3       13.83        5.81      3.62 o 
  13   9   3        0.32       -4.19      4.19 o 
 -10  10   3        0.29       -3.18      3.53 o 
  -8  10   3        8.84        3.87      3.12 o 
  -6  10   3        0.30       -2.93      2.93 o 
  -4  10   3        0.41       -0.49      2.32 o 
  -2  10   3        3.83        3.68      3.52 o 
   0  10   3        1.08        1.87      2.52 o 
   2  10   3        1.57       -1.43      2.41 o 
   4  10   3        0.04       -2.63      2.71 o 
   6  10   3        4.06       -0.33      2.96 o 
   8  10   3        2.15        6.98      3.39 o 
 -26   0   4       45.38       53.47     10.24 o 
 -24   0   4       25.24        9.67      6.83 o 
 -22   0   4      130.06      151.30     13.08 o 
 -20   0   4       48.36       36.97      6.83 o 
 -18   0   4       25.82       12.51      5.12 o 
 -16   0   4       80.61       72.24      7.39 o 
 -14   0   4      410.62      444.66     12.85 o 
 -12   0   4      172.69      211.80      7.11 o 
 -10   0   4    16917.88    17894.61    651.27 o 
  -8   0   4     2321.66     2365.05     75.65 o 
  -6   0   4     3829.10     3468.51    109.21 o 
  -4   0   4      861.85      952.39     18.91 o 
  -2   0   4      378.71      361.32      7.54 o 
   0   0   4     1786.52     1932.10     37.48 o 
   2   0   4      456.73      550.12     15.93 o 
   4   0   4    10175.96    10722.70    232.56 o 
   6   0   4     2295.37     2337.18     52.29 o 
   8   0   4     4150.32     4269.59     80.19 o 
  10   0   4      205.76      233.37      7.55 o 
  12   0   4       17.83       19.47      1.92 o 
  14   0   4      129.00      115.92      5.07 o 
  16   0   4      306.06      330.15     16.50 o 
  18   0   4      583.64      544.90     25.03 o 
  20   0   4       10.70        5.69      5.69 o 
  22   0   4        1.34       -1.71      5.12 o 
  24   0   4        2.34        0.57      6.26 o 
 -25   1   4        0.23       -1.43      4.61 o 
 -23   1   4        1.16       -0.57      4.02 o 
 -21   1   4       11.48       13.08      4.42 o 
 -19   1   4       70.65       61.37      5.82 o 
 -17   1   4        8.40       15.63      3.81 o 
 -15   1   4      551.80      587.77     13.68 o 
 -13   1   4     1483.19     1451.38     25.55 o 
 -11   1   4      580.92      516.65     15.76 o 
  -9   1   4     3473.60     3637.49     60.68 o 
  -7   1   4      184.03      209.14      3.83 o 
  -5   1   4        0.20        1.17      0.99 o 
  -3   1   4      359.79      343.59      5.60 o 
  -1   1   4       10.86        9.17      1.09 o 
   1   1   4     7383.60     7473.55     99.67 o 
   3   1   4       11.45        9.31      0.91 o 
   5   1   4     3075.89     3593.51     48.66 o 
   7   1   4     1703.90     1794.08     22.45 o 
   9   1   4     4584.65     4468.54     59.58 o 
  11   1   4       50.94       64.93      2.16 o 
  13   1   4       60.03       67.49      2.54 o 
  15   1   4     1064.25     1107.84     18.05 o 
  17   1   4      131.11      143.86      8.05 o 
  19   1   4       12.76       13.41      5.12 o 
  21   1   4        0.41       -3.40      3.40 o 
  23   1   4        1.91        4.39      4.21 o 
 -24   2   4       11.00       14.22      5.23 o 
 -22   2   4        7.64        3.41      4.42 o 
 -20   2   4        6.83        9.07      4.21 o 
 -18   2   4       34.17       44.61      5.23 o 
 -16   2   4        0.20       -0.23      2.49 o 
 -14   2   4     1233.99     1262.89     21.12 o 
 -12   2   4      532.50      466.52      8.48 o 
 -10   2   4       18.99       23.90      2.96 o 
  -8   2   4     2425.02     2411.04     28.92 o 
  -6   2   4        4.44        3.19      0.61 o 
  -4   2   4     2159.96     2350.11     28.11 o 
  -2   2   4     3324.42     3596.06     45.33 o 
   0   2   4     4495.06     4248.42     51.26 o 
   2   2   4     1952.45     2009.01     22.09 o 
   4   2   4      952.02      982.04     11.12 o 
   6   2   4     1419.39     1503.99     21.21 o 
   8   2   4     1634.17     1665.80     22.97 o 
  10   2   4      157.70      163.69      3.70 o 
  12   2   4      500.18      496.09     10.21 o 
  14   2   4      381.32      381.74      7.76 o 
  16   2   4      255.98      257.19      7.15 o 
  18   2   4      115.99      118.45      7.24 o 
  20   2   4       27.65       33.30      5.23 o 
  22   2   4        1.44        0.03      5.40 o 
  24   2   4        0.05       -1.29      4.61 o 
 -25   3   4        1.73       -4.44      5.02 o 
 -23   3   4        0.59       -3.63      4.21 o 
 -21   3   4       34.58       32.39      5.42 o 
 -19   3   4       45.57       51.15      5.82 o 
 -17   3   4      191.26      160.68      8.45 o 
 -15   3   4      525.88      455.52     10.09 o 
 -13   3   4       13.06       19.37      2.16 o 
 -11   3   4      284.09      233.14      7.86 o 
  -9   3   4     1362.93     1463.77     18.12 o 
  -7   3   4      225.16      214.04      4.17 o 
  -5   3   4     5353.71     5557.81     65.74 o 
  -3   3   4      138.72      147.61      3.12 o 
  -1   3   4      709.30      708.84      8.48 o 
   1   3   4      156.50      132.92      2.13 o 
   3   3   4      606.75      747.35      8.80 o 
   5   3   4      713.88      824.30      9.65 o 
   7   3   4       73.30       85.98      1.81 o 
   9   3   4      157.24      168.21      3.24 o 
  11   3   4      230.61      232.34      4.99 o 
  13   3   4     1306.30     1243.98     22.90 o 
  15   3   4      265.05      271.00      7.34 o 
  17   3   4        8.92        7.41      3.75 o 
  19   3   4      107.82      114.75      8.01 o 
  21   3   4       23.83       28.45      5.42 o 
  23   3   4        3.19       -4.42      4.42 o 
 -24   4   4        0.01       -6.83      6.83 o 
 -22   4   4        0.17       -1.71      6.83 o 
 -20   4   4        3.73        4.55      6.26 o 
 -18   4   4      141.02      117.74     11.38 o 
 -16   4   4      444.97      430.21     14.68 o 
 -14   4   4      169.21      151.71      5.14 o 
 -12   4   4      101.96       98.36      3.92 o 
 -10   4   4        3.52       10.61      1.85 o 
  -8   4   4      120.90      145.89      3.45 o 
  -6   4   4        9.52       10.01      1.08 o 
  -4   4   4     1592.41     1648.96     21.62 o 
  -2   4   4      576.29      497.84      6.08 o 
   0   4   4     3791.29     3908.30     40.82 o 
   2   4   4     7744.11     7964.89     82.29 o 
   4   4   4      269.57      283.94      8.92 o 
   6   4   4     1432.35     1482.76     18.04 o 
   8   4   4       63.45       69.98      2.20 o 
  10   4   4      482.97      494.98     10.39 o 
  12   4   4       53.23       48.70      4.02 o 
  14   4   4      443.09      455.94     10.37 o 
  16   4   4        0.35       -2.11      2.29 o 
  18   4   4       44.84       60.65      5.20 o 
  20   4   4       83.29      102.54      8.33 o 
  22   4   4        2.25        4.21      6.26 o 
 -23   5   4       19.82       26.73      9.10 o 
 -21   5   4       30.65       36.40      8.53 o 
 -19   5   4        0.34       -4.55      5.69 o 
 -17   5   4       52.95       73.91      6.44 o 
 -15   5   4       28.85       47.46      5.63 o 
 -13   5   4      109.87      100.15      4.76 o 
 -11   5   4       26.28       22.28      2.06 o 
  -9   5   4        4.05        3.18      1.74 o 
  -7   5   4        0.36        3.30      1.57 o 
  -5   5   4      138.64      132.51      3.32 o 
  -3   5   4        1.16        2.23      0.93 o 
  -1   5   4      120.44      116.49      2.67 o 
   1   5   4        7.55        7.81      1.48 o 
   3   5   4      184.26      179.61      3.49 o 
   5   5   4        2.57        1.49      1.02 o 
   7   5   4      151.77      154.22      3.13 o 
   9   5   4      146.14      151.01      4.00 o 
  11   5   4      109.49      109.78      4.02 o 
  13   5   4       10.66       11.50      2.20 o 
  15   5   4       26.77       28.59      3.80 o 
  17   5   4        6.94        5.62      3.58 o 
  19   5   4        0.25       -2.65      3.71 o 
  21   5   4       10.37       18.49      6.15 o 
 -20   6   4        0.06        1.71      6.26 o 
 -18   6   4        0.20       -2.84      6.26 o 
 -16   6   4       47.98       48.56      6.22 o 
 -14   6   4      223.67      201.73      7.20 o 
 -12   6   4       51.43       54.45      3.54 o 
 -10   6   4        6.56        2.92      1.88 o 
  -8   6   4       24.33       30.60      3.04 o 
  -6   6   4       42.56       42.79      2.89 o 
  -4   6   4       15.67       11.64      1.37 o 
  -2   6   4      220.85      245.92      4.38 o 
   0   6   4      470.98      473.41      7.07 o 
   2   6   4       61.83       76.08      5.40 o 
   4   6   4     1840.84     1840.91     24.35 o 
   6   6   4        1.66        5.97      2.84 o 
   8   6   4        2.23        2.88      1.66 o 
  10   6   4       22.20       23.03      2.87 o 
  12   6   4       40.67       46.97      3.56 o 
  14   6   4       49.85       48.16      4.66 o 
  16   6   4        1.72       -3.16      3.16 o 
  18   6   4        1.89       -0.17      3.93 o 
  20   6   4        0.63        5.18      5.59 o 
 -19   7   4        6.94       15.36      7.39 o 
 -17   7   4       53.27       71.89      7.96 o 
 -15   7   4       20.72       16.21      5.23 o 
 -13   7   4       13.01        8.16      2.85 o 
 -11   7   4       22.62       18.95      2.99 o 
  -9   7   4       64.18       63.01      3.52 o 
  -7   7   4       13.60       10.70      2.32 o 
  -5   7   4      150.68      144.96      4.05 o 
  -3   7   4      198.29      187.70      4.58 o 
  -1   7   4        4.09        7.31      1.58 o 
   1   7   4       23.92       17.19      1.85 o 
   3   7   4       44.28       44.54      2.32 o 
   5   7   4        2.86        2.25      1.83 o 
   7   7   4       18.28       16.12      2.46 o 
   9   7   4       22.01       24.75      2.78 o 
  11   7   4        5.83        5.18      2.82 o 
  13   7   4        9.31        4.66      2.94 o 
  15   7   4        7.31        5.21      3.87 o 
  17   7   4        0.61       -1.11      3.91 o 
 -16   8   4        0.02        4.32      4.24 o 
 -14   8   4        8.16       11.79      3.16 o 
 -12   8   4      108.01      124.90      5.13 o 
 -10   8   4       12.09       10.75      3.36 o 
  -8   8   4        5.16        5.11      2.50 o 
  -6   8   4       35.46       33.85      2.46 o 
  -4   8   4       83.62       74.62      4.18 o 
  -2   8   4      125.62      110.58      4.96 o 
   0   8   4        0.65       -1.30      1.88 o 
   2   8   4        5.84        4.18      2.02 o 
   4   8   4        4.65        3.40      2.12 o 
   6   8   4      131.79      119.86      4.99 o 
   8   8   4        4.02        4.05      2.68 o 
  10   8   4       10.50        6.26      3.28 o 
  12   8   4       11.91        5.17      3.26 o 
  14   8   4        0.26       -2.87      4.04 o 
  16   8   4       10.92        6.71      4.66 o 
 -13   9   4       15.03       15.29      3.55 o 
 -11   9   4       22.78       22.66      3.18 o 
  -9   9   4       41.80       42.80      3.96 o 
  -7   9   4       12.09        6.56      3.44 o 
  -5   9   4        2.00       -2.20      2.20 o 
  -3   9   4        6.10        8.06      2.41 o 
  -1   9   4       20.06       33.58      3.00 o 
   1   9   4        5.88        2.97      2.26 o 
   3   9   4        3.20        2.20      2.55 o 
   5   9   4        6.76        0.72      2.61 o 
   7   9   4        3.14        1.80      2.80 o 
   9   9   4        2.39        0.28      2.80 o 
  11   9   4        1.84       -3.28      3.28 o 
  13   9   4        4.09       -1.95      4.24 o 
  -8  10   4        5.80        6.63      3.19 o 
  -6  10   4        0.02       -2.60      2.90 o 
  -4  10   4       12.86        8.42      2.64 o 
  -2  10   4        1.24        0.32      2.48 o 
   0  10   4        0.00       -2.42      2.42 o 
   2  10   4        0.53       -2.18      2.71 o 
   4  10   4        0.10       -2.70      2.70 o 
   6  10   4       21.25       22.99      3.67 o 
   8  10   4       43.93       49.79      4.42 o 
 -25   1   5        5.37        6.12      5.02 o 
 -23   1   5       31.98       35.09      5.63 o 
 -21   1   5      107.18      115.01     12.51 o 
 -19   1   5        5.96        4.19      6.83 o 
 -17   1   5        0.00       -0.57      3.22 o 
 -15   1   5        3.60       10.42      4.55 o 
 -13   1   5     2001.93     1941.76     50.65 o 
 -11   1   5     1541.12     1602.55     27.69 o 
  -9   1   5       88.72      143.23      6.14 o 
  -7   1   5     1072.41     1060.64     15.08 o 
  -5   1   5       29.39       38.91      1.07 o 
  -3   1   5      108.27       81.45      1.65 o 
  -1   1   5      839.15      883.64     13.94 o 
   1   1   5      300.25      303.04      5.25 o 
   3   1   5     3119.80     2990.38     40.69 o 
   5   1   5     3489.98     3905.10     49.19 o 
   7   1   5     5028.72     5245.91     77.10 o 
   9   1   5       85.06       89.45      3.84 o 
  11   1   5       53.10       47.02      1.68 o 
  13   1   5        0.27       -0.50      1.47 o 
  15   1   5      432.54      423.90     14.48 o 
  17   1   5      104.76      108.98      7.24 o 
  19   1   5        3.29        2.31      4.83 o 
  21   1   5        3.59        3.98      4.02 o 
  23   1   5        1.92        2.28      4.42 o 
 -24   2   5       13.95       13.37      5.23 o 
 -22   2   5        5.08        0.73      4.21 o 
 -20   2   5        4.62        6.83      4.02 o 
 -18   2   5      237.02      198.67      9.25 o 
 -16   2   5       16.77        4.79      2.49 o 
 -14   2   5       33.41       28.45      3.76 o 
 -12   2   5     1000.76      947.20     17.34 o 
 -10   2   5      128.32       95.92      5.42 o 
  -8   2   5      545.35      496.82      7.09 o 
  -6   2   5      442.79      444.57      5.92 o 
  -4   2   5      589.35      578.57      8.07 o 
  -2   2   5     2699.67     2856.72     34.06 o 
   0   2   5     2081.27     2117.84     26.80 o 
   2   2   5      334.20      355.96      4.72 o 
   4   2   5     1079.65     1104.65     13.36 o 
   6   2   5     1329.53     1238.22     16.20 o 
   8   2   5      664.36      741.09     12.22 o 
  10   2   5      116.36      123.18      2.63 o 
  12   2   5      893.33      832.26     15.65 o 
  14   2   5      296.26      277.58      9.85 o 
  16   2   5      218.95      229.15     10.43 o 
  18   2   5        2.63        0.36      3.98 o 
  20   2   5       66.87       67.32      6.63 o 
  22   2   5        3.45        2.28      6.26 o 
  24   2   5        2.08       -3.13      4.83 o 
 -23   3   5        0.04       -4.01      4.61 o 
 -21   3   5       21.26       15.93      4.83 o 
 -19   3   5        0.45       -1.50      3.81 o 
 -17   3   5        1.21        3.10      3.55 o 
 -15   3   5      147.57      167.57      6.55 o 
 -13   3   5        0.10        5.51      2.00 o 
 -11   3   5      170.78      177.55      4.45 o 
  -9   3   5       24.17       28.65      1.25 o 
  -7   3   5      471.80      464.16      8.78 o 
  -5   3   5      960.52     1149.64     16.06 o 
  -3   3   5     4260.20     4589.12     63.13 o 
  -1   3   5     2934.59     3134.08     37.08 o 
   1   3   5      410.56      413.76      9.77 o 
   3   3   5       16.67       19.04      0.94 o 
   5   3   5       72.01       71.34      2.58 o 
   7   3   5      653.04      706.26      8.57 o 
   9   3   5       89.12       84.46      2.97 o 
  11   3   5        3.36        3.13      1.97 o 
  13   3   5      825.70      747.07     14.83 o 
  15   3   5      230.86      213.97      6.38 o 
  17   3   5      199.92      203.92     10.20 o 
  19   3   5       15.92       17.41      5.18 o 
  21   3   5        6.13        4.35     11.09 o 
  23   3   5        0.01       -3.70      4.83 o 
 -24   4   5        1.03        8.53      8.53 o 
 -22   4   5        0.15        0.00      6.26 o 
 -20   4   5        0.06        5.69      6.26 o 
 -18   4   5       23.41       18.20      6.83 o 
 -16   4   5       21.52       26.73      6.83 o 
 -14   4   5       82.61       93.25      6.80 o 
 -12   4   5      317.85      299.36      7.77 o 
 -10   4   5        1.70        5.65      2.21 o 
  -8   4   5      197.01      225.80      4.56 o 
  -6   4   5      766.90      755.65     13.30 o 
  -4   4   5      469.47      429.02      7.07 o 
  -2   4   5      374.99      367.99      5.09 o 
   0   4   5     1443.33     1462.22     24.44 o 
   2   4   5     3121.68     3162.46     37.13 o 
   4   4   5      511.30      450.18      6.24 o 
   6   4   5       13.45       13.09      1.26 o 
   8   4   5        0.07       -0.16      0.89 o 
  10   4   5      377.77      347.13      7.03 o 
  12   4   5       11.44       15.22      2.35 o 
  14   4   5      117.01      125.05      5.00 o 
  16   4   5       10.46        8.31      3.16 o 
  18   4   5       62.73       77.57      7.21 o 
  20   4   5       29.74       38.73      7.68 o 
  22   4   5        0.30        1.90      5.74 o 
 -21   5   5        1.97        4.55      7.39 o 
 -19   5   5        0.22        0.57      6.26 o 
 -17   5   5       80.78       79.63      9.67 o 
 -15   5   5       36.93       34.90      5.23 o 
 -13   5   5        4.29       -2.13      2.13 o 
 -11   5   5       87.99       81.35      3.25 o 
  -9   5   5       44.91       64.44      4.69 o 
  -7   5   5     2660.54     2739.12     38.91 o 
  -5   5   5       88.69       88.70      8.45 o 
  -3   5   5      288.29      277.67      4.59 o 
  -1   5   5      166.34      170.18      4.06 o 
   1   5   5      901.43      846.52     10.43 o 
   3   5   5      601.40      621.05      8.59 o 
   5   5   5       47.94       48.46      1.85 o 
   7   5   5        8.11        5.49      1.32 o 
   9   5   5      143.12      137.40      4.13 o 
  11   5   5      700.16      648.63     11.70 o 
  13   5   5       80.39       76.60      4.21 o 
  15   5   5        2.60       -2.83      2.83 o 
  17   5   5        0.01       -3.25      3.25 o 
  19   5   5      115.90      166.65     10.36 o 
  21   5   5       10.43       18.11      6.15 o 
 -20   6   5        6.24        6.83      7.39 o 
 -18   6   5       10.92        5.69      6.26 o 
 -16   6   5       17.29       36.67      8.82 o 
 -14   6   5       56.03       46.00      6.32 o 
 -12   6   5        6.53        3.14      2.35 o 
 -10   6   5       57.00       61.80      3.25 o 
  -8   6   5      378.87      387.39      7.50 o 
  -6   6   5      606.56      617.41      9.51 o 
  -4   6   5      137.25      136.03      3.22 o 
  -2   6   5       67.53       60.93      2.29 o 
   0   6   5       50.05       59.43      2.24 o 
   2   6   5      267.06      250.35      7.59 o 
   4   6   5      831.18      845.33     12.25 o 
   6   6   5       14.60       13.51      2.61 o 
   8   6   5       13.07       12.71      1.85 o 
  10   6   5       45.15       44.22      3.47 o 
  12   6   5       52.68       64.50      4.79 o 
  14   6   5        1.29       -2.80      2.83 o 
  16   6   5        1.01       -3.25      3.25 o 
  18   6   5        0.55       -4.44      5.02 o 
  20   6   5       11.26       25.16      6.80 o 
 -19   7   5        5.51       11.94      7.96 o 
 -17   7   5        3.42       -3.98      6.26 o 
 -15   7   5       13.77       16.68      2.89 o 
 -13   7   5        0.01       -2.59      2.59 o 
 -11   7   5       12.23        6.59      2.28 o 
  -9   7   5       21.02       20.11      2.37 o 
  -7   7   5        5.23        1.82      2.08 o 
  -5   7   5       12.31       15.11      2.04 o 
  -3   7   5        4.93        2.62      1.56 o 
  -1   7   5       13.74        9.63      1.72 o 
   1   7   5        0.20       -1.42      1.42 o 
   3   7   5       20.24       14.34      2.06 o 
   5   7   5      376.86      349.16      7.78 o 
   7   7   5        5.46        6.84      2.30 o 
   9   7   5       80.87       83.01      4.09 o 
  11   7   5       10.94       10.91      3.09 o 
  13   7   5        0.01       -3.16      3.16 o 
  15   7   5        2.58        2.78      3.85 o 
  17   7   5        0.03       -4.62      4.62 o 
 -16   8   5        0.19       -8.53      9.10 o 
 -14   8   5        4.15        0.12      3.00 o 
 -12   8   5       41.21       40.36      3.93 o 
 -10   8   5        0.26       -2.19      2.19 o 
  -8   8   5       11.73        9.50      2.64 o 
  -6   8   5       17.56       14.95      2.14 o 
  -4   8   5      126.82      131.82      5.13 o 
  -2   8   5        0.25       -0.37      1.99 o 
   0   8   5       72.50       70.07      3.32 o 
   2   8   5        0.03       -1.64      1.99 o 
   4   8   5       64.38       57.22      3.68 o 
   6   8   5       75.93       76.36      4.06 o 
   8   8   5       15.36       12.90      3.26 o 
  10   8   5        9.92        1.96      2.94 o 
  12   8   5        0.85       -2.10      3.58 o 
  14   8   5        0.05       -3.04      3.83 o 
 -13   9   5       12.09       11.53      3.41 o 
 -11   9   5        0.72       -2.01      2.54 o 
  -9   9   5       20.04       20.33      3.41 o 
  -7   9   5        8.14        5.51      2.76 o 
  -5   9   5       37.80       36.40      2.94 o 
  -3   9   5        5.09        8.49      2.51 o 
  -1   9   5      127.71      134.54      5.36 o 
   1   9   5       28.09       27.69      3.36 o 
   3   9   5        1.85        0.64      2.56 o 
   5   9   5       15.12       11.36      2.90 o 
   7   9   5        0.24        2.92      2.76 o 
   9   9   5        7.36        7.98      3.11 o 
  11   9   5        2.49       -3.62      3.92 o 
  -8  10   5        0.09       -2.18      3.07 o 
  -6  10   5        6.91        3.29      3.07 o 
  -4  10   5        9.55       11.13      2.69 o 
  -2  10   5        4.63        8.51      2.76 o 
   0  10   5        0.23       -2.47      2.47 o 
   2  10   5        1.00       -2.67      2.73 o 
   4  10   5        0.29       -2.22      2.90 o 
   6  10   5        1.01        1.72      3.09 o 
 -24   0   6        1.62        9.10      6.83 o 
 -22   0   6       22.90       46.64      8.53 o 
 -20   0   6       24.45        9.10      6.26 o 
 -18   0   6       30.20       21.61      6.26 o 
 -16   0   6        1.19        0.00      4.55 o 
 -14   0   6        8.67        2.28      3.98 o 
 -12   0   6      289.48      306.58     14.22 o 
 -10   0   6      158.64      150.16      9.10 o 
  -8   0   6      442.65      391.90     15.36 o 
  -6   0   6      866.58     1001.70     36.22 o 
  -4   0   6     4224.30     4671.33     90.06 o 
  -2   0   6      673.56      711.22     14.63 o 
   0   0   6      397.25      486.42     10.20 o 
   2   0   6        3.80        4.55      2.95 o 
   4   0   6     3117.32     3466.23     67.76 o 
   6   0   6      876.73      884.38     22.10 o 
   8   0   6     1098.23     1049.69     25.91 o 
  10   0   6      117.93      111.17      3.24 o 
  12   0   6       50.48       43.95      2.93 o 
  14   0   6        4.34        8.53      4.55 o 
  16   0   6       18.03       22.75      5.69 o 
  18   0   6       35.92       32.42      6.83 o 
  20   0   6       25.96       25.60      7.39 o 
  22   0   6        5.72        3.41      6.83 o 
  24   0   6        7.47       14.79      7.96 o 
 -25   1   6        0.65        1.62      9.39 o 
 -23   1   6       11.61       10.52      4.83 o 
 -21   1   6      136.48      121.81      8.24 o 
 -19   1   6       80.39       93.80      7.03 o 
 -17   1   6      339.49      343.50     12.26 o 
 -15   1   6      128.60      119.75      6.84 o 
 -13   1   6      941.87      937.72     24.13 o 
 -11   1   6        1.02        0.19      1.92 o 
  -9   1   6      193.46      164.19      4.04 o 
  -7   1   6      587.88      636.99      8.88 o 
  -5   1   6       90.75       97.29      4.24 o 
  -3   1   6      441.38      514.72      7.23 o 
  -1   1   6     2138.14     2467.85     37.83 o 
   1   1   6      187.85      233.01      4.39 o 
   3   1   6       95.58       94.03      2.93 o 
   5   1   6     7687.66     8524.06    106.71 o 
   7   1   6       26.51       23.53      1.58 o 
   9   1   6      590.36      719.86     14.20 o 
  11   1   6       51.33       47.53      2.26 o 
  13   1   6        0.07        2.14      2.59 o 
  15   1   6      206.88      205.12      9.04 o 
  17   1   6       12.73       10.70      4.21 o 
  19   1   6       71.58       70.52      6.44 o 
  21   1   6        3.01        1.42      4.02 o 
  23   1   6       19.33       24.50      5.63 o 
 -24   2   6       10.91       11.06      5.42 o 
 -22   2   6        4.55        0.57      4.42 o 
 -20   2   6       39.41       37.93      5.63 o 
 -18   2   6        6.13        2.04      4.55 o 
 -16   2   6      178.32      169.37     15.64 o 
 -14   2   6      430.74      430.16     13.67 o 
 -12   2   6     1243.41     1230.94     25.26 o 
 -10   2   6      305.85      361.79      7.27 o 
  -8   2   6       30.89       36.28      1.75 o 
  -6   2   6      512.36      498.30      9.16 o 
  -4   2   6        4.71        7.48      1.14 o 
  -2   2   6      356.17      444.99      6.75 o 
   0   2   6     3839.57     4200.28     53.00 o 
   2   2   6     2468.34     2683.58     31.35 o 
   4   2   6     1297.47     1411.37     18.08 o 
   6   2   6     1450.74     1449.11     24.03 o 
   8   2   6      285.45      281.06      4.49 o 
  10   2   6      285.20      296.23      5.82 o 
  12   2   6       25.77       26.56      2.79 o 
  14   2   6       13.20        9.86      3.55 o 
  16   2   6        0.66        6.83      4.02 o 
  18   2   6       12.56       13.38      4.61 o 
  20   2   6        0.24       -2.70      7.11 o 
  22   2   6       11.96       12.91      5.42 o 
 -23   3   6        0.03       -2.56      4.42 o 
 -21   3   6        2.08        3.29      4.61 o 
 -19   3   6        5.18        1.42      4.02 o 
 -17   3   6       16.38       16.74      4.61 o 
 -15   3   6      422.23      437.68     14.27 o 
 -13   3   6      341.51      312.15     10.10 o 
 -11   3   6       14.72       18.37      1.55 o 
  -9   3   6      358.89      374.97      5.98 o 
  -7   3   6        8.03       20.73      2.33 o 
  -5   3   6     2165.75     2217.05     28.90 o 
  -3   3   6      997.78     1061.95     14.94 o 
  -1   3   6     3287.09     3655.09     54.34 o 
   1   3   6     2366.45     2262.33     26.74 o 
   3   3   6     4880.09     5060.31     58.60 o 
   5   3   6        3.15        4.87      0.60 o 
   7   3   6        2.19        2.67      0.81 o 
   9   3   6       24.74       23.31      1.57 o 
  11   3   6       14.21       12.98      2.05 o 
  13   3   6       48.92       37.09      2.85 o 
  15   3   6       71.16       77.97      6.55 o 
  17   3   6      206.04      230.72     11.94 o 
  19   3   6        0.83        2.70      4.78 o 
  21   3   6      114.49      143.18      9.25 o 
  23   3   6        1.40       -4.61      4.61 o 
 -22   4   6        0.29       -6.26      6.26 o 
 -20   4   6       73.69       72.81     10.24 o 
 -18   4   6        2.49        5.69      5.69 o 
 -16   4   6      486.03      494.85     23.32 o 
 -14   4   6      530.85      534.02     16.89 o 
 -12   4   6      195.81      186.43      5.30 o 
 -10   4   6      595.06      583.16      9.59 o 
  -8   4   6      940.83      988.99     15.07 o 
  -6   4   6       16.92       18.53      1.30 o 
  -4   4   6       65.04       77.42      2.48 o 
  -2   4   6      114.31      107.50      2.81 o 
   0   4   6        1.92        1.26      1.10 o 
   2   4   6     1354.61     1363.43     16.67 o 
   4   4   6     1493.30     1538.75     18.68 o 
   6   4   6       30.91       39.71      1.62 o 
   8   4   6        1.98        1.59      1.18 o 
  10   4   6      835.67      809.61     14.18 o 
  12   4   6       64.90       62.50      3.62 o 
  14   4   6       12.03       11.36      2.52 o 
  16   4   6        1.00        1.14      5.12 o 
  18   4   6       39.58       64.61      7.21 o 
  20   4   6        0.00        0.00      5.23 o 
  22   4   6        3.39        4.87      5.42 o 
 -21   5   6        1.46        2.28      6.83 o 
 -19   5   6       14.97       10.81      6.83 o 
 -17   5   6       37.63       33.56      7.96 o 
 -15   5   6       56.08       60.86      8.53 o 
 -13   5   6       35.14       30.70      3.12 o 
 -11   5   6      276.84      251.56      6.72 o 
  -9   5   6       41.98       41.97      2.30 o 
  -7   5   6       19.13       33.05      2.03 o 
  -5   5   6       41.95       44.04      2.85 o 
  -3   5   6       20.00       21.85      1.52 o 
  -1   5   6       83.37       81.45      2.35 o 
   1   5   6      219.31      253.60      4.06 o 
   3   5   6      558.56      524.44      7.39 o 
   5   5   6       31.63       32.04      1.56 o 
   7   5   6      110.37      102.70      4.37 o 
   9   5   6      114.57      102.44      3.75 o 
  11   5   6      472.23      443.37     10.21 o 
  13   5   6       23.32       26.60      3.03 o 
  15   5   6        2.27        1.56      2.99 o 
  17   5   6        0.30        0.47      4.37 o 
  19   5   6       59.52       73.55      8.01 o 
  21   5   6       26.92       39.30      7.61 o 
 -20   6   6        1.10        4.55      7.39 o 
 -18   6   6       16.31       17.63      7.39 o 
 -16   6   6       35.67       41.52      8.53 o 
 -14   6   6        3.91       -0.74      2.54 o 
 -12   6   6        2.16        1.36      2.54 o 
 -10   6   6        8.34        7.16      2.09 o 
  -8   6   6       42.17       37.35      3.53 o 
  -6   6   6     1213.45     1189.96     16.64 o 
  -4   6   6       10.76       21.68      2.86 o 
  -2   6   6      307.75      304.76      5.22 o 
   0   6   6        0.26       -1.40      1.40 o 
   2   6   6      215.62      210.27      4.51 o 
   4   6   6       13.04        8.71      1.55 o 
   6   6   6       39.01       34.76      2.32 o 
   8   6   6      105.38      108.43      3.79 o 
  10   6   6       36.87       42.34      4.10 o 
  12   6   6       11.92        7.41      3.25 o 
  14   6   6        0.31       -3.09      3.09 o 
  16   6   6       10.42       12.23      5.23 o 
  18   6   6        5.36        4.68      5.33 o 
 -19   7   6       14.50       13.08      7.39 o 
 -17   7   6       16.03       14.22      7.39 o 
 -15   7   6        3.13       -2.38      2.38 o 
 -13   7   6        8.68        7.48      3.17 o 
 -11   7   6        0.30       -2.63      2.63 o 
  -9   7   6       83.59       84.72      3.64 o 
  -7   7   6       90.56       79.77      3.79 o 
  -5   7   6        3.59        2.52      1.78 o 
  -3   7   6       14.88       14.75      1.83 o 
  -1   7   6       16.05       19.11      1.90 o 
   1   7   6       94.42      106.74      3.37 o 
   3   7   6       20.31       22.30      2.28 o 
   5   7   6       70.14       64.81      3.56 o 
   7   7   6       82.04       91.19      4.12 o 
   9   7   6      128.21      137.27      5.63 o 
  11   7   6        0.00       -1.74      3.09 o 
  13   7   6        0.41       -1.93      3.25 o 
  15   7   6        0.02       -3.58      3.66 o 
  17   7   6        0.47        3.08      5.42 o 
 -16   8   6        2.35        2.84      6.83 o 
 -14   8   6        0.33       -2.51      2.75 o 
 -12   8   6        0.42       -1.67      2.77 o 
 -10   8   6        4.48        1.29      2.22 o 
  -8   8   6        3.60        1.50      2.19 o 
  -6   8   6        1.09       -1.80      1.80 o 
  -4   8   6       97.49       88.58      3.79 o 
  -2   8   6       41.07       38.53      2.94 o 
   0   8   6       17.77       24.12      2.65 o 
   2   8   6       27.84       31.81      3.12 o 
   4   8   6       98.55      101.53      4.54 o 
   6   8   6        6.42       10.03      2.65 o 
   8   8   6       17.98       13.79      2.87 o 
  10   8   6        0.08        1.97      3.43 o 
  12   8   6        1.52       -1.83      3.99 o 
  14   8   6        3.49        0.27      4.10 o 
 -13   9   6       14.94       11.88      4.02 o 
 -11   9   6        0.00       -2.69      2.69 o 
  -9   9   6        8.05        4.75      2.67 o 
  -7   9   6        0.75       -0.70      2.69 o 
  -5   9   6       11.03       10.78      2.48 o 
  -3   9   6        2.94        6.18      2.45 o 
  -1   9   6       17.04       21.18      2.81 o 
   1   9   6        0.02        1.66      2.36 o 
   3   9   6       23.45       22.49      3.18 o 
   5   9   6        0.66       -0.81      2.58 o 
   7   9   6       13.48       10.74      3.06 o 
   9   9   6        0.71       -1.01      3.17 o 
  11   9   6        0.12       -3.91      3.91 o 
  -6  10   6        0.02       -3.03      3.03 o 
  -4  10   6       17.17       23.78      3.03 o 
  -2  10   6       38.00       42.41      3.99 o 
   0  10   6        3.55        3.27      2.55 o 
   2  10   6        2.82        1.05      2.90 o 
   4  10   6        4.06        5.33      3.21 o 
   6  10   6       36.28       27.31      4.32 o 
 -25   1   7        8.69        7.69      7.39 o 
 -23   1   7       33.83       29.54      5.82 o 
 -21   1   7       63.21       75.75      6.84 o 
 -19   1   7       72.77       76.98      6.83 o 
 -17   1   7        4.70        0.00      3.98 o 
 -15   1   7      228.98      204.33      8.85 o 
 -13   1   7      503.77      493.98     14.88 o 
 -11   1   7      363.23      306.88     10.05 o 
  -9   1   7        0.80       -0.35      0.63 o 
  -7   1   7     1341.13     1398.76     21.17 o 
  -5   1   7        5.42        3.34      0.65 o 
  -3   1   7     1640.54     1845.11     25.90 o 
  -1   1   7      135.14      120.83      3.66 o 
   1   1   7      387.14      517.45      8.78 o 
   3   1   7       40.61       38.80      1.86 o 
   5   1   7     1350.38     1537.38     20.32 o 
   7   1   7     1052.25     1094.55     17.41 o 
   9   1   7        9.49        8.79      1.79 o 
  11   1   7       72.76       81.03      3.43 o 
  13   1   7      231.03      207.07      8.85 o 
  15   1   7      160.71      131.78      7.64 o 
  17   1   7       24.01       13.37      4.42 o 
  19   1   7       30.20       28.62      5.23 o 
  21   1   7        0.01       -4.02      4.02 o 
  23   1   7        3.31       10.10      5.02 o 
 -24   2   7       43.65       58.14      7.24 o 
 -22   2   7        0.69        3.93      4.61 o 
 -20   2   7       21.26       13.38      4.61 o 
 -18   2   7      165.61      125.09     14.50 o 
 -16   2   7       35.22       34.20      9.95 o 
 -14   2   7       48.57       59.48      9.67 o 
 -12   2   7      303.04      294.05     10.46 o 
 -10   2   7       68.67       73.76      2.19 o 
  -8   2   7        0.39        1.91      0.91 o 
  -6   2   7      905.42      939.82     14.51 o 
  -4   2   7       80.28       83.89      4.58 o 
  -2   2   7     2858.10     2978.32     41.32 o 
   0   2   7     2229.23     2468.83     31.61 o 
   2   2   7     5732.77     5965.45     69.43 o 
   4   2   7      507.98      521.79      7.87 o 
   6   2   7      143.85      130.72      2.79 o 
   8   2   7        2.46        4.85      0.91 o 
  10   2   7      129.70      120.80      3.21 o 
  12   2   7        7.49        2.14      1.81 o 
  14   2   7        8.28        9.70      3.68 o 
  16   2   7       98.56      102.42     12.80 o 
  18   2   7       75.59       81.37      7.03 o 
  20   2   7       23.71       27.68      5.42 o 
  22   2   7        9.89       10.24      5.42 o 
 -23   3   7        0.36       -1.14      4.83 o 
 -21   3   7        1.13       -2.84      4.42 o 
 -19   3   7       61.24       62.41      8.82 o 
 -17   3   7      127.40      126.43      8.53 o 
 -15   3   7     1216.53     1159.29     30.16 o 
 -13   3   7      778.80      712.13     16.30 o 
 -11   3   7       96.69      102.47      3.30 o 
  -9   3   7        9.93        9.41      1.14 o 
  -7   3   7      239.69      299.69      4.52 o 
  -5   3   7       24.94       30.79      1.96 o 
  -3   3   7        0.55       -0.82      0.82 o 
  -1   3   7      621.32      725.38      9.55 o 
   1   3   7     1227.67     1291.86     15.76 o 
   3   3   7     3375.73     3297.35     38.54 o 
   5   3   7      344.63      347.18      4.96 o 
   7   3   7        5.93        6.47      0.92 o 
   9   3   7      196.03      155.70      4.57 o 
  11   3   7       58.06       42.37      2.74 o 
  13   3   7       14.02        5.25      6.54 o 
  15   3   7       64.55       77.36      6.55 o 
  17   3   7      345.90      338.86     13.84 o 
  19   3   7       19.29       37.68     15.64 o 
  21   3   7        0.75        2.55      5.02 o 
 -22   4   7        0.31        1.71      6.83 o 
 -20   4   7        0.67        2.28      6.26 o 
 -18   4   7      106.31      105.80     10.81 o 
 -16   4   7       51.86      102.38     11.38 o 
 -14   4   7      171.18      178.60     13.65 o 
 -12   4   7      186.56      205.72      5.72 o 
 -10   4   7      603.21      595.38     10.88 o 
  -8   4   7     1237.96     1256.32     18.74 o 
  -6   4   7      172.35      184.36      5.48 o 
  -4   4   7      901.86      884.54     15.62 o 
  -2   4   7      124.95      137.58      3.28 o 
   0   4   7      537.04      490.17      9.53 o 
   2   4   7      192.41      212.22      3.92 o 
   4   4   7      263.82      252.84      4.45 o 
   6   4   7       30.39       25.00      1.69 o 
   8   4   7      537.56      529.69      9.89 o 
  10   4   7        4.19        3.79      1.97 o 
  12   4   7      360.94      318.23      8.01 o 
  14   4   7       27.60       23.19      4.78 o 
  16   4   7        7.20        3.98      4.37 o 
  18   4   7        1.38       15.68      5.69 o 
  20   4   7        2.40       14.50      7.68 o 
 -21   5   7        2.21        0.57      6.83 o 
 -19   5   7        8.06        1.71      6.26 o 
 -17   5   7       94.88       98.97     10.81 o 
 -15   5   7      140.74      146.18     12.51 o 
 -13   5   7        0.17       -2.81      2.81 o 
 -11   5   7      196.25      207.90     12.54 o 
  -9   5   7      445.57      442.21      8.12 o 
  -7   5   7       48.71       60.57      2.37 o 
  -5   5   7      163.43      171.65      4.09 o 
  -3   5   7        0.22       -0.78      1.10 o 
  -1   5   7      423.34      437.98      6.54 o 
   1   5   7     2112.29     2205.13     26.49 o 
   3   5   7       49.94       52.96      2.47 o 
   5   5   7        7.48       -0.27      1.33 o 
   7   5   7      297.91      270.50      5.51 o 
   9   5   7        0.58       -0.16      1.93 o 
  11   5   7       18.76        8.09      2.51 o 
  13   5   7       60.54       66.82      4.84 o 
  15   5   7        4.46        3.13      4.42 o 
  17   5   7        4.70        5.12      5.23 o 
  19   5   7      105.16      137.93      9.96 o 
 -20   6   7        0.52        1.71      6.83 o 
 -18   6   7       74.70       85.32     10.81 o 
 -16   6   7        9.73        5.69      6.83 o 
 -14   6   7       24.70       27.69      7.96 o 
 -12   6   7        5.50       10.19      2.83 o 
 -10   6   7       61.38       71.49      4.00 o 
  -8   6   7       83.86       82.81      3.67 o 
  -6   6   7      765.61      763.56     11.52 o 
  -4   6   7        1.89        3.75      1.80 o 
  -2   6   7       92.28       87.77      2.75 o 
   0   6   7       29.43       29.27      2.23 o 
   2   6   7       12.79       12.44      2.08 o 
   4   6   7       13.25        9.64      1.76 o 
   6   6   7       21.13       14.25      1.83 o 
   8   6   7      184.88      184.76      6.21 o 
  10   6   7       27.58       28.55      3.76 o 
  12   6   7       84.95       88.92      5.78 o 
  14   6   7       17.30       15.01      5.18 o 
  16   6   7        1.48        0.07      4.78 o 
  18   6   7        0.10       -4.86      5.18 o 
 -17   7   7        2.05       -5.69      5.69 o 
 -15   7   7        0.42       -2.59      2.59 o 
 -13   7   7        3.89       -2.83      2.83 o 
 -11   7   7        0.61       -2.46      2.46 o 
  -9   7   7       13.32        9.64      2.16 o 
  -7   7   7        9.34        8.18      1.68 o 
  -5   7   7       65.25       64.11      3.05 o 
  -3   7   7        0.04       -0.13      1.58 o 
  -1   7   7      139.25      146.67      3.97 o 
   1   7   7        3.53        5.26      1.99 o 
   3   7   7       21.85       13.87      2.45 o 
   5   7   7       59.88       67.85      3.62 o 
   7   7   7       71.42       64.12      4.13 o 
   9   7   7       19.88       18.51      3.76 o 
  11   7   7        7.06        6.20      3.38 o 
  13   7   7        5.66        0.44      3.49 o 
  15   7   7        0.37        4.96      5.02 o 
  17   7   7        0.04       -5.18      5.18 o 
 -16   8   7        0.11        4.55      7.39 o 
 -14   8   7        0.02       -0.60      3.36 o 
 -12   8   7        0.00       -2.09      2.72 o 
 -10   8   7        5.82        2.94      2.59 o 
  -8   8   7        1.31       -2.10      2.10 o 
  -6   8   7        4.74        3.64      1.97 o 
  -4   8   7      126.65      123.68      4.37 o 
  -2   8   7        4.10        9.66      2.32 o 
   0   8   7       96.02      103.69      4.07 o 
   2   8   7       70.19       70.66      3.97 o 
   4   8   7       26.67       25.48      3.01 o 
   6   8   7       53.43       53.96      3.62 o 
   8   8   7       33.56       34.98      5.50 o 
  10   8   7        0.33        1.35      3.58 o 
  12   8   7        2.11       -1.93      4.91 o 
  14   8   7        1.24       -3.98      5.18 o 
 -11   9   7        5.23        3.87      2.92 o 
  -9   9   7        0.76       -2.55      2.55 o 
  -7   9   7        0.08       -2.34      2.34 o 
  -5   9   7        0.06       -2.20      2.20 o 
  -3   9   7        4.75        5.16      2.38 o 
  -1   9   7        1.53        1.11      2.31 o 
   1   9   7        0.78       -1.01      2.48 o 
   3   9   7        2.86        0.30      2.61 o 
   5   9   7        0.31        0.62      2.68 o 
   7   9   7        0.01       -1.20      2.99 o 
   9   9   7        0.00       -2.64      3.22 o 
  -6  10   7        0.00       -3.27      3.27 o 
  -4  10   7        5.40        7.46      2.74 o 
  -2  10   7        4.21        8.17      2.91 o 
   0  10   7        3.57        2.42      3.11 o 
   2  10   7        0.02       -0.77      2.90 o 
   4  10   7       12.12       13.56      3.41 o 
 -24   0   8       19.97        5.12      7.39 o 
 -22   0   8        0.02        3.98      6.83 o 
 -20   0   8        0.19       -1.14      5.69 o 
 -18   0   8        4.62        3.41      5.69 o 
 -16   0   8       16.79       25.60      6.26 o 
 -14   0   8      733.67      618.85     25.03 o 
 -12   0   8      622.19      494.85     20.48 o 
 -10   0   8      331.25      313.97     14.22 o 
  -8   0   8        0.27       -0.18      0.82 o 
  -6   0   8     2284.63     2230.11     52.75 o 
  -4   0   8    10540.39    10674.31    204.71 o 
  -2   0   8      999.67     1100.58     22.23 o 
   0   0   8       60.91      101.49      3.29 o 
   2   0   8      417.67      417.40      9.44 o 
   4   0   8     1504.28     1644.93     33.00 o 
   6   0   8       27.05       38.62      1.81 o 
   8   0   8        5.48       22.75      3.98 o 
  10   0   8        2.97        1.71      2.84 o 
  12   0   8       87.72       73.37      7.96 o 
  14   0   8      285.08      251.98     14.79 o 
  16   0   8      158.71      147.32     11.38 o 
  18   0   8       48.56       44.93      7.96 o 
  20   0   8        0.68       -2.28      5.69 o 
  22   0   8        0.04       -3.98      6.26 o 
 -23   1   8       68.22       85.56      7.84 o 
 -21   1   8        4.01        8.25      4.42 o 
 -19   1   8        0.32       -0.60      3.81 o 
 -17   1   8      179.12      174.37      8.85 o 
 -15   1   8        7.27        3.70      4.83 o 
 -13   1   8      260.29      227.14      9.45 o 
 -11   1   8      136.59      138.28      6.84 o 
  -9   1   8       22.07       10.32      1.21 o 
  -7   1   8       47.71       55.00      2.49 o 
  -5   1   8       13.53        8.18      0.86 o 
  -3   1   8     2028.63     2222.85     31.50 o 
  -1   1   8      829.24      931.56     15.10 o 
   1   1   8      111.68      114.72      4.59 o 
   3   1   8       60.55       70.46      2.93 o 
   5   1   8       93.05      109.26      2.70 o 
   7   1   8       11.50       11.94      1.03 o 
   9   1   8      298.59      334.91      9.76 o 
  11   1   8       53.27       53.96      4.61 o 
  13   1   8        2.01        3.98      3.22 o 
  15   1   8      294.95      242.02     11.66 o 
  17   1   8       18.10       12.51      4.42 o 
  19   1   8        4.74        1.90      7.96 o 
  21   1   8        3.37        3.07      4.61 o 
 -24   2   8        1.86        0.55      5.02 o 
 -22   2   8       41.43       44.63      6.40 o 
 -20   2   8       32.15       20.82      5.23 o 
 -18   2   8        0.82       -1.42      3.70 o 
 -16   2   8       45.05       57.34     12.23 o 
 -14   2   8      382.22      382.48     13.07 o 
 -12   2   8      193.83      206.26      8.85 o 
 -10   2   8       74.79       74.87      3.16 o 
  -8   2   8      149.12      152.22      4.40 o 
  -6   2   8      284.27      293.79      8.97 o 
  -4   2   8     1237.25     1333.86     19.44 o 
  -2   2   8      414.57      420.87     11.19 o 
   0   2   8      702.35      780.95     10.73 o 
   2   2   8     1188.73     1227.36     14.99 o 
   4   2   8       97.22       95.09      2.27 o 
   6   2   8      106.01      101.85      2.55 o 
   8   2   8        5.43        1.86      1.19 o 
  10   2   8       93.30       85.20      3.84 o 
  12   2   8        3.68        2.77      3.13 o 
  14   2   8      262.27      229.52     10.05 o 
  16   2   8       31.27       35.16      7.39 o 
  18   2   8       42.02       46.93      6.03 o 
  20   2   8        9.20        5.12      6.26 o 
  22   2   8       13.23       28.18      6.22 o 
 -23   3   8        5.20        0.57      5.23 o 
 -21   3   8        2.08       -3.41      4.42 o 
 -19   3   8        0.50        2.28      4.02 o 
 -17   3   8      112.45      106.07      7.84 o 
 -15   3   8      195.80      207.30      9.63 o 
 -13   3   8        9.81       17.69      5.97 o 
 -11   3   8     1018.33      954.55     17.63 o 
  -9   3   8      471.27      477.11     12.41 o 
  -7   3   8      973.27      889.26     12.39 o 
  -5   3   8      787.89      786.10     11.13 o 
  -3   3   8        3.22        8.71      1.02 o 
  -1   3   8     2621.49     2678.47     37.44 o 
   1   3   8      312.40      312.01      4.71 o 
   3   3   8      582.53      621.79      8.12 o 
   5   3   8      127.96      115.04      2.43 o 
   7   3   8      140.76      122.86      3.51 o 
   9   3   8       99.53      115.37      5.07 o 
  11   3   8       13.89       17.90      2.54 o 
  13   3   8        0.95       -0.90      3.40 o 
  15   3   8       76.72       75.22      6.96 o 
  17   3   8      154.81      175.76     10.20 o 
  19   3   8        3.64        2.56      7.68 o 
  21   3   8        6.72        4.55      5.23 o 
 -22   4   8        0.32        2.28      7.39 o 
 -20   4   8       52.49       38.68      9.10 o 
 -18   4   8        0.13        6.83      6.26 o 
 -16   4   8       18.80       30.15      7.39 o 
 -14   4   8      159.53      156.99     13.08 o 
 -12   4   8       12.16       16.29      7.68 o 
 -10   4   8      782.84      812.01     14.14 o 
  -8   4   8     1095.50     1053.38     14.69 o 
  -6   4   8       82.13      107.77      3.77 o 
  -4   4   8       14.49       11.18      1.20 o 
  -2   4   8      254.93      243.63      4.47 o 
   0   4   8      590.51      551.65      8.85 o 
   2   4   8        2.26        3.56      1.07 o 
   4   4   8        0.90       -0.42      1.28 o 
   6   4   8       44.76       33.26      2.20 o 
   8   4   8       39.46       41.95      2.70 o 
  10   4   8      172.69      161.95      5.21 o 
  12   4   8       84.32       78.83     11.94 o 
  14   4   8        7.48       -3.40      3.40 o 
  16   4   8       48.19       49.43      6.40 o 
  18   4   8      148.57      182.58     11.01 o 
  20   4   8        0.85       -0.51      5.42 o 
 -21   5   8        2.75       -3.41      6.83 o 
 -19   5   8       46.48       56.88      9.67 o 
 -17   5   8      120.02      132.53     12.51 o 
 -15   5   8        7.54        9.67      6.26 o 
 -13   5   8        0.10       -2.49      2.49 o 
 -11   5   8       66.03       68.04      4.43 o 
  -9   5   8      592.02      632.60     11.74 o 
  -7   5   8      200.58      204.47      4.32 o 
  -5   5   8      122.66      121.68      3.45 o 
  -3   5   8      136.55      121.72      3.14 o 
  -1   5   8      269.07      243.41      6.17 o 
   1   5   8      996.14      954.64     13.30 o 
   3   5   8        0.96       -1.93      2.24 o 
   5   5   8      174.33      160.53      4.01 o 
   7   5   8        0.72        0.54      1.68 o 
   9   5   8      216.74      201.67      6.17 o 
  11   5   8       66.44       65.64      4.35 o 
  13   5   8        9.29        6.54      4.02 o 
  15   5   8        9.12       13.94      4.83 o 
  17   5   8        2.14        8.53      5.18 o 
  19   5   8        1.04        9.61      5.74 o 
 -20   6   8       22.59       23.89      8.53 o 
 -18   6   8       14.70       13.65      7.39 o 
 -16   6   8        9.73       11.38      6.83 o 
 -14   6   8        6.68        5.12      4.55 o 
 -12   6   8        3.65        3.70      2.75 o 
 -10   6   8       14.18        6.67      2.37 o 
  -8   6   8       20.73       21.62      2.42 o 
  -6   6   8      295.19      287.94      5.59 o 
  -4   6   8       11.85        7.74      1.50 o 
  -2   6   8        1.01        1.54      1.53 o 
   0   6   8        1.91        7.57      1.69 o 
   2   6   8        4.39        4.40      1.76 o 
   4   6   8       39.25       29.21      2.24 o 
   6   6   8        9.50        9.16      2.71 o 
   8   6   8       19.70       16.46      2.85 o 
  10   6   8      134.71      130.40      6.47 o 
  12   6   8        9.76        9.95      4.42 o 
  14   6   8        0.24       -0.98      4.21 o 
  16   6   8        7.66        6.83      5.23 o 
  18   6   8        1.42        2.35      5.74 o 
 -17   7   8       57.52       69.39     10.81 o 
 -15   7   8        2.05        1.61      3.00 o 
 -13   7   8       25.96       31.87      4.63 o 
 -11   7   8        0.30       -2.41      2.42 o 
  -9   7   8        1.36       -0.73      2.35 o 
  -7   7   8       42.37       42.22      2.41 o 
  -5   7   8       55.65       50.12      2.60 o 
  -3   7   8       59.78       65.87      2.91 o 
  -1   7   8      165.44      183.90      5.40 o 
   1   7   8       16.25       19.51      2.61 o 
   3   7   8       42.34       37.89      3.03 o 
   5   7   8       45.61       48.96      3.72 o 
   7   7   8       10.06        9.11      2.74 o 
   9   7   8       24.32       20.70      3.85 o 
  11   7   8       20.43       20.73      4.10 o 
  13   7   8       11.05        8.25      4.83 o 
  15   7   8        0.01       -0.93      5.02 o 
 -14   8   8        0.18       -1.48      3.79 o 
 -12   8   8        1.12       -2.82      2.82 o 
 -10   8   8        0.01       -2.44      2.44 o 
  -8   8   8        4.04        0.52      2.42 o 
  -6   8   8       19.22       14.02      2.13 o 
  -4   8   8       50.85       49.26      3.11 o 
  -2   8   8        2.83        2.52      2.27 o 
   0   8   8        0.01        0.82      2.38 o 
   2   8   8       29.00       37.89      3.76 o 
   4   8   8       32.80       36.91      3.59 o 
   6   8   8        3.21        7.21      2.94 o 
   8   8   8        0.90        1.99      2.79 o 
  10   8   8        3.41       -1.61      3.49 o 
  12   8   8        0.02       -3.41      4.83 o 
 -11   9   8        3.49       -0.46      2.90 o 
  -9   9   8        1.49       -1.81      2.76 o 
  -7   9   8        1.30       -2.73      2.73 o 
  -5   9   8        4.28       -0.59      2.31 o 
  -3   9   8        9.92        6.39      2.80 o 
  -1   9   8        1.29       -0.88      2.37 o 
   1   9   8        3.44       -0.72      2.61 o 
   3   9   8        0.17       -2.53      2.53 o 
   5   9   8        9.18        8.30      3.35 o 
   7   9   8        0.37        0.04      3.07 o 
   9   9   8        0.76       -3.08      3.08 o 
  -2  10   8       19.28       13.66      4.15 o 
   0  10   8        0.23       -3.45      3.45 o 
 -23   1   9       10.28        7.11      5.97 o 
 -21   1   9       48.29       58.24      6.44 o 
 -19   1   9       44.00       46.25      5.63 o 
 -17   1   9       25.52        9.67      4.21 o 
 -15   1   9        7.56        6.54      3.96 o 
 -13   1   9      658.00      609.86     17.89 o 
 -11   1   9       63.20       71.58      3.60 o 
  -9   1   9      330.48      331.20      5.68 o 
  -7   1   9       67.14       56.44      1.92 o 
  -5   1   9       53.08       64.41      2.01 o 
  -3   1   9     1204.58     1273.00     18.25 o 
  -1   1   9       20.82       26.37      1.35 o 
   1   1   9        2.14        0.49      0.79 o 
   3   1   9      519.62      547.49      8.51 o 
   5   1   9      270.68      250.49      5.21 o 
   7   1   9       25.90       24.81      2.46 o 
   9   1   9        0.54       -2.53      2.84 o 
  11   1   9        9.71        7.89      3.00 o 
  13   1   9      428.26      365.88     25.31 o 
  15   1   9      122.76      114.08      7.64 o 
  17   1   9        0.13        0.03      3.81 o 
  19   1   9        4.77       -0.87      4.21 o 
  21   1   9        0.31       -3.41      4.42 o 
 -24   2   9       15.66       23.80      6.22 o 
 -22   2   9        0.14        0.85      4.83 o 
 -20   2   9        4.53        5.69      4.42 o 
 -18   2   9        4.67        3.38      3.81 o 
 -16   2   9      229.12      240.94     10.46 o 
 -14   2   9        7.52        7.15      5.12 o 
 -12   2   9     2539.07     2447.61     57.51 o 
 -10   2   9     1402.29     1321.17     23.44 o 
  -8   2   9       15.54       15.78      1.38 o 
  -6   2   9      138.09      143.04      2.97 o 
  -4   2   9      471.09      488.22      8.69 o 
  -2   2   9        1.29        0.45      1.07 o 
   0   2   9      974.22     1059.99     14.29 o 
   2   2   9      126.27      123.55      2.40 o 
   4   2   9      221.38      237.01      6.15 o 
   6   2   9      410.64      404.15      7.63 o 
   8   2   9      323.42      305.71      8.36 o 
  10   2   9        0.06        0.30      3.00 o 
  12   2   9        4.80        0.24      2.72 o 
  14   2   9       68.42       77.37      6.44 o 
  16   2   9       17.80       18.47      4.61 o 
  18   2   9        6.34        7.39      4.42 o 
  20   2   9       20.57       34.25      7.11 o 
 -23   3   9        5.19        4.09      5.42 o 
 -21   3   9        1.00        1.14      4.83 o 
 -19   3   9        1.50        0.08      4.27 o 
 -17   3   9       31.35       36.95      5.23 o 
 -15   3   9      152.12      162.03      8.64 o 
 -13   3   9      434.14      430.78     14.27 o 
 -11   3   9      669.11      649.91     12.93 o 
  -9   3   9      133.54      127.08      4.20 o 
  -7   3   9        4.31       -0.01      1.14 o 
  -5   3   9      113.86      106.42      2.63 o 
  -3   3   9       36.58       32.56      1.64 o 
  -1   3   9        0.00        3.19      1.07 o 
   1   3   9      153.97      142.02      3.08 o 
   3   3   9      910.32      837.67     11.56 o 
   5   3   9      748.45      765.54     11.74 o 
   7   3   9      950.80      936.36     18.11 o 
   9   3   9       30.16       37.76      4.61 o 
  11   3   9      246.02      206.34     11.38 o 
  13   3   9      110.28       95.87      7.21 o 
  15   3   9        0.07        4.77      4.21 o 
  17   3   9        3.84       14.52      5.12 o 
  19   3   9        0.46       -1.71      4.83 o 
  21   3   9        9.39        9.31      5.42 o 
 -22   4   9       17.00       11.38      7.96 o 
 -20   4   9       25.45       23.89      7.96 o 
 -18   4   9       70.46       68.82      9.67 o 
 -16   4   9        2.02        2.84      5.69 o 
 -14   4   9        3.49        5.12      5.69 o 
 -12   4   9       18.36       23.38      4.83 o 
 -10   4   9       29.64       24.34      2.65 o 
  -8   4   9      636.48      651.01     10.54 o 
  -6   4   9       47.26       48.17      2.03 o 
  -4   4   9        6.08        9.79      1.24 o 
  -2   4   9       13.57        9.87      1.70 o 
   0   4   9      873.12      886.24     12.44 o 
   2   4   9      276.05      299.55      5.15 o 
   4   4   9       36.48       28.40      2.26 o 
   6   4   9      137.18      133.30      4.10 o 
   8   4   9       13.49       23.65      3.01 o 
  10   4   9        5.53        5.85      2.48 o 
  12   4   9        9.62       10.10      4.21 o 
  14   4   9        2.88        0.42      3.81 o 
  16   4   9        0.30        0.31      4.37 o 
  18   4   9       11.64       28.34      7.39 o 
  20   4   9        4.00       11.72      5.59 o 
 -21   5   9       24.07       23.32      9.10 o 
 -19   5   9       15.10       10.24      7.39 o 
 -17   5   9      137.27      148.46     13.08 o 
 -15   5   9      276.14      323.08     18.77 o 
 -13   5   9       45.45       49.13      4.31 o 
 -11   5   9       39.63       36.64      4.37 o 
  -9   5   9      971.86      931.24     18.26 o 
  -7   5   9       38.45       36.31      3.38 o 
  -5   5   9        0.61       -0.04      1.32 o 
  -3   5   9      463.26      468.50      7.09 o 
  -1   5   9      131.81      140.27      5.59 o 
   1   5   9     1192.91     1195.62     16.35 o 
   3   5   9       11.85       10.02      2.43 o 
   5   5   9       13.85        8.05      1.91 o 
   7   5   9        5.23        5.11      1.96 o 
   9   5   9      267.16      257.05      8.59 o 
  11   5   9      128.67      132.88      8.45 o 
  13   5   9        8.57        5.35      9.10 o 
  15   5   9       10.07       12.81      5.02 o 
  17   5   9       13.97       24.45     10.52 o 
 -18   6   9        7.05        3.98      6.83 o 
 -16   6   9        0.22       -2.28      6.26 o 
 -14   6   9        0.66        1.71      2.93 o 
 -12   6   9        0.73       -3.00      3.00 o 
 -10   6   9        4.67        3.41      2.31 o 
  -8   6   9        9.53        5.91      2.03 o 
  -6   6   9       28.08       28.25      2.05 o 
  -4   6   9      120.64      107.17      3.11 o 
  -2   6   9      252.61      270.66      5.39 o 
   0   6   9       79.23       97.40      4.28 o 
   2   6   9        0.02        1.53      1.90 o 
   4   6   9       26.91       26.50      3.20 o 
   6   6   9       17.45       12.29      2.58 o 
   8   6   9       66.53       53.98      4.50 o 
  10   6   9       25.71       23.17      5.02 o 
  12   6   9        0.18        0.85      4.02 o 
  14   6   9        2.85        2.28      4.42 o 
  16   6   9       21.21       30.26      6.63 o 
 -17   7   9       13.10       19.91      7.96 o 
 -15   7   9        4.09        2.31      3.36 o 
 -13   7   9       21.26       21.61      4.51 o 
 -11   7   9        4.41        0.06      2.60 o 
  -9   7   9        0.30       -1.62      2.40 o 
  -7   7   9       29.48       28.75      2.39 o 
  -5   7   9       39.76       32.32      2.29 o 
  -3   7   9      120.68      128.02      3.93 o 
  -1   7   9      182.07      195.11      9.36 o 
   1   7   9       19.07       19.05      2.81 o 
   3   7   9       21.10       22.67      2.98 o 
   5   7   9        4.87        2.89      2.46 o 
   7   7   9        1.39        0.57      2.51 o 
   9   7   9        1.71       -2.92      2.92 o 
  11   7   9        4.16        3.70      4.42 o 
  13   7   9        5.30       12.51      5.23 o 
  15   7   9        9.28       10.40      5.82 o 
 -14   8   9        6.19        5.61      4.10 o 
 -12   8   9        1.97       -1.46      3.15 o 
 -10   8   9        6.59        6.54      2.78 o 
  -8   8   9        7.27        6.29      2.76 o 
  -6   8   9        6.17        2.87      1.93 o 
  -4   8   9        9.76       11.53      2.25 o 
  -2   8   9       37.48       32.33      2.86 o 
   0   8   9        7.52        6.87      2.55 o 
   2   8   9       23.05       27.35      3.12 o 
   4   8   9        0.83       -0.57      2.79 o 
   6   8   9       19.67       12.28      3.37 o 
   8   8   9        9.10        5.99      3.03 o 
  10   8   9        0.45       -4.21      4.21 o 
  12   8   9        4.74        5.18      5.33 o 
  -9   9   9        1.21        1.06      2.96 o 
  -7   9   9        4.75        3.42      2.95 o 
  -5   9   9        5.95        0.76      2.21 o 
  -3   9   9        0.87       -2.31      2.31 o 
  -1   9   9        0.65        0.71      2.69 o 
   1   9   9        0.31       -1.55      2.64 o 
   3   9   9       17.32       22.01      3.75 o 
   5   9   9        1.16        0.39      3.05 o 
   7   9   9        9.74        6.88      3.51 o 
 -24   0  10        2.18       -6.83      6.83 o 
 -22   0  10       30.52       35.27      8.53 o 
 -20   0  10        0.64        0.57      5.69 o 
 -18   0  10        0.49        0.57      5.12 o 
 -16   0  10       22.67       14.22      6.26 o 
 -14   0  10     2752.79     2646.60     88.16 o 
 -12   0  10      123.51      143.34     11.94 o 
 -10   0  10     1960.86     1866.22     45.21 o 
  -8   0  10      287.73      272.00      8.82 o 
  -6   0  10        2.61        5.12      1.78 o 
  -4   0  10       41.71       46.16      6.99 o 
  -2   0  10      578.89      601.69     13.08 o 
   0   0  10      205.85      204.64      5.51 o 
   2   0  10        0.03       -1.17      1.17 o 
   4   0  10      543.27      507.67     11.46 o 
   6   0  10      337.64      332.74     15.93 o 
   8   0  10      659.50      567.66     24.46 o 
  10   0  10        2.40        0.00      3.41 o 
  12   0  10      462.85      392.47     19.91 o 
  14   0  10       72.41       56.31      7.96 o 
  16   0  10       15.98       18.20      6.26 o 
  18   0  10       45.26       27.87      7.39 o 
  20   0  10        3.12        7.39      6.83 o 
 -23   1  10       34.99       41.82      6.44 o 
 -21   1  10        0.00       -4.21      4.21 o 
 -19   1  10       27.32       33.26      5.02 o 
 -17   1  10        6.67        0.63      4.27 o 
 -15   1  10       11.81       13.26      4.61 o 
 -13   1  10       60.06       53.00      6.03 o 
 -11   1  10      512.06      491.32     11.76 o 
  -9   1  10        8.41        9.49      1.86 o 
  -7   1  10       21.62       15.03      1.73 o 
  -5   1  10       35.73       45.03      1.74 o 
  -3   1  10      478.77      544.99      8.57 o 
  -1   1  10        3.81        3.19      0.99 o 
   1   1  10       30.00       22.19      1.99 o 
   3   1  10      111.66       84.54      3.18 o 
   5   1  10      269.51      280.90      5.94 o 
   7   1  10        0.24       -2.18      2.18 o 
   9   1  10       49.61       38.96      4.42 o 
  11   1  10      624.87      594.04     18.70 o 
  13   1  10       49.26       38.11      5.02 o 
  15   1  10      243.38      216.06     10.25 o 
  17   1  10       17.48        9.95      4.42 o 
  19   1  10        0.46        0.49      4.21 o 
  21   1  10        2.67       -1.11      5.97 o 
 -22   2  10       40.49       53.93      6.84 o 
 -20   2  10        4.00        4.90      5.12 o 
 -18   2  10        0.24       -2.56      3.62 o 
 -16   2  10       21.61       21.66      4.61 o 
 -14   2  10       57.35       58.10     12.80 o 
 -12   2  10      210.72      178.44      6.66 o 
 -10   2  10      524.23      537.82     11.02 o 
  -8   2  10      333.63      329.55      6.60 o 
  -6   2  10      369.30      338.80      6.03 o 
  -4   2  10        2.70        1.14      1.10 o 
  -2   2  10       70.75       68.02      3.22 o 
   0   2  10      147.35      162.47      3.23 o 
   2   2  10       17.06       22.49      1.46 o 
   4   2  10     1000.80      968.27     16.47 o 
   6   2  10       49.01       70.38     10.42 o 
   8   2  10      435.38      382.52     13.43 o 
  10   2  10        4.40        1.74      3.40 o 
  12   2  10        6.24        7.96      3.62 o 
  14   2  10       20.94       11.65      4.21 o 
  16   2  10        8.70        7.02      4.21 o 
  18   2  10       17.84       12.33      5.02 o 
  20   2  10        2.07       -1.24      8.82 o 
 -21   3  10        4.12        2.56      4.83 o 
 -19   3  10        1.90        5.12      6.83 o 
 -17   3  10        7.88       10.75      4.21 o 
 -15   3  10      183.60      193.74     11.94 o 
 -13   3  10       47.94       42.47      4.60 o 
 -11   3  10     1655.20     1538.73     27.08 o 
  -9   3  10      191.46      190.92      4.68 o 
  -7   3  10      265.95      239.10      4.85 o 
  -5   3  10       92.77       90.15      2.52 o 
  -3   3  10        1.53        1.30      0.99 o 
  -1   3  10      887.36      961.64     14.51 o 
   1   3  10      223.46      235.44      4.29 o 
   3   3  10      150.67      148.04      7.72 o 
   5   3  10      767.34      776.03     26.77 o 
   7   3  10      666.66      645.10     15.38 o 
   9   3  10       84.61       81.44      6.44 o 
  11   3  10       29.08       43.64      5.42 o 
  13   3  10       13.35        6.50      4.21 o 
  15   3  10        0.08       -1.17      3.25 o 
  17   3  10       35.87       42.96      6.03 o 
  19   3  10        9.09        6.96      5.18 o 
 -20   4  10       66.77      102.95     12.51 o 
 -18   4  10       34.67       39.82      8.53 o 
 -16   4  10        2.96       -3.41      5.12 o 
 -14   4  10       63.91       57.63      3.65 o 
 -12   4  10      275.29      246.67      9.55 o 
 -10   4  10        7.55        2.60      2.25 o 
  -8   4  10      121.23      116.44      3.41 o 
  -6   4  10        9.59        5.47      1.44 o 
  -4   4  10       48.64       47.76      2.11 o 
  -2   4  10       88.94       89.11      2.95 o 
   0   4  10      404.59      399.04      6.59 o 
   2   4  10     1397.85     1376.57     22.70 o 
   4   4  10      119.76      112.09      4.44 o 
   6   4  10       67.94       65.53      3.64 o 
   8   4  10       79.84      110.24      5.43 o 
  10   4  10       46.51       45.77      7.96 o 
  12   4  10       16.98       14.49      4.21 o 
  14   4  10        6.01        7.10      4.21 o 
  16   4  10        7.43        5.98      5.02 o 
  18   4  10       45.75       52.75      5.91 o 
 -19   5  10       73.18       87.03     11.94 o 
 -17   5  10        0.52        5.69      6.26 o 
 -15   5  10       30.86       34.13      7.96 o 
 -13   5  10       34.12       39.81      5.40 o 
 -11   5  10       25.74       35.65      4.21 o 
  -9   5  10        3.99        5.37      3.02 o 
  -7   5  10       44.88       39.58      2.37 o 
  -5   5  10        9.01        6.20      1.53 o 
  -3   5  10       21.14       24.53      1.77 o 
  -1   5  10      147.54      147.72      3.82 o 
   1   5  10       97.30      107.37      5.91 o 
   3   5  10       26.82       22.98      2.32 o 
   5   5  10       36.26       33.66      2.58 o 
   7   5  10        3.43        3.43      2.18 o 
   9   5  10      103.16       87.65      6.84 o 
  11   5  10        0.19       -3.41      3.41 o 
  13   5  10        6.54        3.70      4.02 o 
  15   5  10       33.39       48.27      6.63 o 
  17   5  10        2.20        8.51      5.59 o 
 -18   6  10        0.93       -4.55      6.83 o 
 -16   6  10        3.62        4.55      6.83 o 
 -14   6  10       41.08       45.76      4.73 o 
 -12   6  10        0.67        0.78      3.14 o 
 -10   6  10        5.57       11.62      3.16 o 
  -8   6  10        0.83       -1.65      1.65 o 
  -6   6  10        1.88       -1.17      1.93 o 
  -4   6  10       26.55       30.94      2.05 o 
  -2   6  10      187.97      200.26      5.13 o 
   0   6  10       10.81        9.55      2.02 o 
   2   6  10       21.68       30.02      3.66 o 
   4   6  10        4.19        3.71      2.31 o 
   6   6  10       19.25       19.42      2.80 o 
   8   6  10        0.29       -0.85      3.70 o 
  10   6  10        0.45        2.63      3.68 o 
  12   6  10        4.18        0.30      5.69 o 
  14   6  10        5.02        0.28      4.83 o 
  16   6  10       42.72       56.22      8.01 o 
 -15   7  10        0.00       -1.61      3.36 o 
 -13   7  10       12.86       11.76      4.21 o 
 -11   7  10       23.60       27.10      3.99 o 
  -9   7  10        0.06       -0.63      2.54 o 
  -7   7  10       13.12        9.01      2.11 o 
  -5   7  10       24.39       24.45      2.27 o 
  -3   7  10        7.98        8.06      1.97 o 
  -1   7  10       58.72       55.87      4.42 o 
   1   7  10        2.70        1.08      2.46 o 
   3   7  10        2.16        1.00      2.39 o 
   5   7  10        7.51        6.71      2.62 o 
   7   7  10        5.83        3.86      2.58 o 
   9   7  10        0.31        4.06      4.21 o 
  11   7  10       11.98        8.53      7.96 o 
  13   7  10        3.61        2.82      5.02 o 
 -12   8  10        0.65       -1.07      3.05 o 
 -10   8  10        0.71       -0.03      3.03 o 
  -8   8  10       17.17       23.78      4.67 o 
  -6   8  10       61.26       59.62      3.36 o 
  -4   8  10       14.81       11.31      2.27 o 
  -2   8  10        0.29       -1.62      2.11 o 
   0   8  10        0.71       -2.42      2.42 o 
   2   8  10       16.14       13.95      3.22 o 
   4   8  10        7.41        7.05      3.01 o 
   6   8  10        0.04       -2.52      2.79 o 
   8   8  10        0.08       -1.53      3.32 o 
  10   8  10        1.26       -0.07      4.78 o 
  -7   9  10        2.24       -2.14      2.90 o 
  -5   9  10        0.49       -2.36      2.36 o 
  -3   9  10        1.97        1.02      2.46 o 
  -1   9  10        1.08       -2.79      2.79 o 
   1   9  10        3.54       -1.45      3.01 o 
   3   9  10       11.46       12.58      4.35 o 
   5   9  10        1.23       -3.11      3.22 o 
 -23   1  11        8.07        8.82      5.63 o 
 -21   1  11       26.49       31.53      6.54 o 
 -19   1  11        9.62        6.53      4.21 o 
 -17   1  11       73.04       69.20      6.44 o 
 -15   1  11      353.72      306.23     11.86 o 
 -13   1  11     1321.43     1225.96     31.57 o 
 -11   1  11       87.97       84.97      7.46 o 
  -9   1  11      453.86      426.76      9.01 o 
  -7   1  11        1.27       -0.19      1.43 o 
  -5   1  11        7.43        7.60      1.28 o 
  -3   1  11       80.84       80.73      2.41 o 
  -1   1  11       32.20       39.56      1.80 o 
   1   1  11      131.93      133.44      3.65 o 
   3   1  11     2499.26     2566.29     40.43 o 
   5   1  11      858.34      884.62     20.36 o 
   7   1  11       59.88       59.65      5.02 o 
   9   1  11       10.21       10.44      3.40 o 
  11   1  11       27.74       32.42      4.61 o 
  13   1  11       66.31       55.42      5.63 o 
  15   1  11        4.48        7.96      4.02 o 
  17   1  11        0.26       -1.02      3.81 o 
  19   1  11        0.21        1.14      4.42 o 
 -22   2  11       78.49      104.60      8.64 o 
 -20   2  11       46.49       45.84      9.67 o 
 -18   2  11       27.59       24.20      5.23 o 
 -16   2  11      115.16      103.29      7.43 o 
 -14   2  11      119.13      113.36      7.43 o 
 -12   2  11      326.08      313.60      8.79 o 
 -10   2  11       10.49        9.33      1.75 o 
  -8   2  11        2.75        1.34      1.46 o 
  -6   2  11      365.67      357.79      7.81 o 
  -4   2  11        2.39        0.54      1.26 o 
  -2   2  11      128.77      106.91      3.24 o 
   0   2  11      176.35      175.05      5.11 o 
   2   2  11       94.02      103.74      4.33 o 
   4   2  11      220.51      192.47      7.10 o 
   6   2  11       41.33       44.26      6.95 o 
   8   2  11       68.63       83.43      6.03 o 
  10   2  11       26.87       17.10      4.83 o 
  12   2  11        3.65        3.13      3.22 o 
  14   2  11       45.54       37.52      5.23 o 
  16   2  11       42.33       35.87      5.63 o 
  18   2  11        2.23       -2.56      4.42 o 
 -21   3  11       11.70       19.47      6.54 o 
 -19   3  11        9.56        7.39      4.83 o 
 -17   3  11       30.22       31.59      5.23 o 
 -15   3  11       25.96       23.54      4.83 o 
 -13   3  11       45.12       43.02      3.48 o 
 -11   3  11      222.97      214.98      7.36 o 
  -9   3  11      590.22      590.79     10.65 o 
  -7   3  11      211.61      173.09      4.50 o 
  -5   3  11       60.60       58.03      2.61 o 
  -3   3  11        7.79        7.78      1.34 o 
  -1   3  11       78.57       87.93      3.95 o 
   1   3  11       25.48       27.73      2.26 o 
   3   3  11      282.68      283.00      7.60 o 
   5   3  11       20.55       30.17      4.82 o 
   7   3  11      404.63      375.49     13.43 o 
   9   3  11        0.00        3.41      3.62 o 
  11   3  11        2.83        7.21      3.81 o 
  13   3  11       17.19       17.49      4.78 o 
  15   3  11        4.64        1.71      3.62 o 
  17   3  11        6.64        9.10      4.83 o 
  19   3  11        2.56       -1.57     10.81 o 
 -20   4  11       38.53       55.17     10.24 o 
 -18   4  11       35.40       40.95      9.10 o 
 -16   4  11        0.77       -4.55      5.69 o 
 -14   4  11       13.93       17.82      5.40 o 
 -12   4  11       29.43       34.39      9.39 o 
 -10   4  11      263.12      264.21      8.29 o 
  -8   4  11        4.37        1.75      1.70 o 
  -6   4  11      157.03      168.17      4.23 o 
  -4   4  11       20.08       19.67      1.77 o 
  -2   4  11       15.30       20.53      1.76 o 
   0   4  11        1.85        5.02      2.63 o 
   2   4  11      103.46       93.31      3.82 o 
   4   4  11       13.29       12.95      3.11 o 
   6   4  11      241.94      223.60      7.99 o 
   8   4  11        8.43        7.68      3.62 o 
  10   4  11       14.83       18.84      4.42 o 
  12   4  11        0.02       -0.57      3.62 o 
  14   4  11        7.41        7.68      4.42 o 
  16   4  11        3.07       -0.59      4.61 o 
  18   4  11       11.17       12.04      5.82 o 
 -19   5  11       59.50       59.72     10.81 o 
 -17   5  11        1.09        1.14      6.26 o 
 -15   5  11       24.06       39.09      7.96 o 
 -13   5  11       30.49       32.06      4.21 o 
 -11   5  11       16.33       14.22      3.68 o 
  -9   5  11      328.40      340.30      7.92 o 
  -7   5  11        4.17        5.29      1.84 o 
  -5   5  11        1.88        5.96      1.67 o 
  -3   5  11      212.15      207.03      4.52 o 
  -1   5  11        2.38        2.85      1.72 o 
   1   5  11        3.01        4.79      1.96 o 
   3   5  11       18.53       22.77      2.60 o 
   5   5  11        0.06       -1.96      1.96 o 
   7   5  11       13.90       15.62      3.09 o 
   9   5  11       69.39       77.38      6.63 o 
  11   5  11        0.64       -0.28      3.62 o 
  13   5  11        0.07       -1.71      4.02 o 
  15   5  11       22.16       30.41      6.22 o 
 -18   6  11        9.64        4.55      7.39 o 
 -16   6  11        0.00       -0.57      6.83 o 
 -14   6  11        2.27        1.20      3.36 o 
 -12   6  11       47.96       50.73      5.33 o 
 -10   6  11        3.60        5.15      2.92 o 
  -8   6  11       26.10       33.29      2.55 o 
  -6   6  11       22.25       23.97      2.41 o 
  -4   6  11       67.83       69.19      2.99 o 
  -2   6  11      389.06      371.75      7.48 o 
   0   6  11      409.04      407.92     10.59 o 
   2   6  11        0.93       -1.91      2.46 o 
   4   6  11       51.60       39.00      3.32 o 
   6   6  11        6.49        6.13      3.01 o 
   8   6  11        0.11       -1.42      3.62 o 
  10   6  11        6.68        5.69      4.21 o 
  12   6  11        7.26        8.72     11.38 o 
  14   6  11        1.02        0.57      4.83 o 
 -15   7  11       12.64       12.51      3.95 o 
 -13   7  11       30.01       31.24      4.92 o 
 -11   7  11        5.62        9.04      3.51 o 
  -9   7  11        0.01        0.39      3.16 o 
  -7   7  11        0.08        1.27      1.98 o 
  -5   7  11       23.29       24.99      2.54 o 
  -3   7  11        0.15       -0.51      1.94 o 
  -1   7  11       43.28       44.32      3.32 o 
   1   7  11       19.10       27.41      3.22 o 
   3   7  11        2.63       -2.51      2.51 o 
   5   7  11        0.28       -1.11      2.39 o 
   7   7  11        0.36       -2.83      2.83 o 
   9   7  11        2.37       -2.33      3.96 o 
  11   7  11       11.09        9.76      9.95 o 
 -12   8  11        1.47        3.98      3.24 o 
 -10   8  11       21.48       26.89      3.87 o 
  -8   8  11       58.83       65.40      4.35 o 
  -6   8  11        0.02       -2.21      2.21 o 
  -4   8  11       66.50       67.33      3.62 o 
  -2   8  11       10.28        7.65      2.58 o 
   0   8  11        2.82       -1.22      2.63 o 
   2   8  11        5.44        3.62      2.81 o 
   4   8  11        4.24        4.30      3.05 o 
   6   8  11        1.47       -2.78      3.47 o 
   8   8  11        0.14       -3.32      3.32 o 
  -5   9  11        1.42       -0.58      2.57 o 
  -3   9  11       25.29       30.04      3.90 o 
  -1   9  11        0.68       -2.96      3.03 o 
   1   9  11        0.09       -1.97      3.11 o 
   3   9  11        5.65        5.69      6.83 o 
 -22   0  12       26.02       27.87      8.53 o 
 -20   0  12       66.95       72.81     10.24 o 
 -18   0  12       46.78       32.99      7.96 o 
 -16   0  12      276.95      287.81     16.50 o 
 -14   0  12      123.85      130.25     11.38 o 
 -12   0  12        2.63        1.71      5.69 o 
 -10   0  12        7.34        7.63      2.41 o 
  -8   0  12      233.12      237.85      8.42 o 
  -6   0  12        0.35        3.62      2.18 o 
  -4   0  12        0.01       -1.45      1.78 o 
  -2   0  12       64.54       59.51      3.17 o 
   0   0  12      833.91      951.89     26.13 o 
   2   0  12      808.32      744.11     21.51 o 
   4   0  12       12.82       31.75      4.83 o 
   6   0  12       32.36       15.93      5.69 o 
   8   0  12        6.14       11.38      5.12 o 
  10   0  12        5.81        9.10      5.12 o 
  12   0  12      146.85      135.94     11.38 o 
  14   0  12      142.39      130.25     11.38 o 
  16   0  12        0.01        3.41      5.69 o 
  18   0  12       16.38       11.38      6.83 o 
 -21   1  12        0.17        0.02      5.02 o 
 -19   1  12       28.40       25.12      5.63 o 
 -17   1  12       96.51       91.04      7.24 o 
 -15   1  12       14.89       22.47      4.83 o 
 -13   1  12      427.58      375.40     13.27 o 
 -11   1  12      264.52      288.13      7.96 o 
  -9   1  12       23.57       28.59      2.35 o 
  -7   1  12        4.61        5.65      1.67 o 
  -5   1  12       38.40       50.97      2.69 o 
  -3   1  12        3.43        8.69      1.20 o 
  -1   1  12       31.88       34.70      2.34 o 
   1   1  12     1583.90     1581.05     25.63 o 
   3   1  12      137.19      148.83      7.47 o 
   5   1  12     3313.85     3400.31     70.60 o 
   7   1  12      128.42      127.97     11.94 o 
   9   1  12      219.51      201.18      9.25 o 
  11   1  12        4.78        3.01      3.40 o 
  13   1  12        3.07        2.84      3.62 o 
  15   1  12       38.23       43.98      5.69 o 
  17   1  12        4.55       -2.22      4.27 o 
  19   1  12        0.14       -0.40      4.61 o 
 -22   2  12       45.20       54.57      9.10 o 
 -20   2  12       22.87       24.48      7.96 o 
 -18   2  12       22.80       26.87      5.42 o 
 -16   2  12        8.94        8.53      4.42 o 
 -14   2  12        7.95        9.13      5.40 o 
 -12   2  12        3.49        5.12      4.83 o 
 -10   2  12      230.53      221.23      5.76 o 
  -8   2  12      101.00      116.93      5.50 o 
  -6   2  12        3.26        3.16      1.84 o 
  -4   2  12       17.19       24.50      2.05 o 
  -2   2  12      230.13      231.30      5.21 o 
   0   2  12       21.43       19.91      2.17 o 
   2   2  12       79.64       98.89     10.59 o 
   4   2  12      813.63      778.80     19.47 o 
   6   2  12       14.18       24.01      4.42 o 
   8   2  12       26.99       30.08      4.42 o 
  10   2  12       21.51       10.06      3.81 o 
  12   2  12        0.29       -2.28      3.22 o 
  14   2  12        0.14        2.72      3.81 o 
  16   2  12        7.57        7.72      5.12 o 
  18   2  12        0.31       -2.25      5.97 o 
 -21   3  12       90.46      104.74      8.82 o 
 -19   3  12       26.36       18.40      5.59 o 
 -17   3  12        7.41        6.54      4.42 o 
 -15   3  12       34.88       26.69      5.02 o 
 -13   3  12        0.69       -0.72      3.39 o 
 -11   3  12      778.83      725.31     20.51 o 
  -9   3  12       66.63       84.20      3.39 o 
  -7   3  12      187.89      216.87      6.44 o 
  -5   3  12      226.77      218.15      5.18 o 
  -3   3  12      159.71      162.19      3.88 o 
  -1   3  12       45.43       48.60      3.05 o 
   1   3  12       66.32       63.72      3.55 o 
   3   3  12       34.19       28.23      3.38 o 
   5   3  12        7.73        7.12      3.28 o 
   7   3  12      180.51      220.51     10.03 o 
   9   3  12      139.56      131.14      8.01 o 
  11   3  12        0.04        0.63      3.81 o 
  13   3  12        0.03        1.71      3.62 o 
  15   3  12        8.04       10.58      4.61 o 
  17   3  12        2.79        1.68      4.61 o 
 -20   4  12       11.32       10.24      8.53 o 
 -18   4  12       37.14       43.80      9.10 o 
 -16   4  12        3.65        8.53      6.83 o 
 -14   4  12        1.12        2.09      2.54 o 
 -12   4  12        2.90        7.63      3.26 o 
 -10   4  12       16.63       14.87      3.25 o 
  -8   4  12      389.23      391.26      8.11 o 
  -6   4  12      174.95      173.27      5.29 o 
  -4   4  12       63.23       56.40      2.77 o 
  -2   4  12        4.85        8.06      2.02 o 
   0   4  12      380.67      326.64      7.20 o 
   2   4  12       29.10       33.93      7.06 o 
   4   4  12       12.76        8.61      2.59 o 
   6   4  12       67.94       64.35      4.57 o 
   8   4  12       45.54       66.76      8.25 o 
  10   4  12       17.33       20.66      4.61 o 
  12   4  12        1.26       -2.84      3.62 o 
  14   4  12        6.61        4.27      4.42 o 
  16   4  12        1.10       -1.65      4.37 o 
 -17   5  12        3.96        6.83      7.39 o 
 -15   5  12       19.74       19.12      3.10 o 
 -13   5  12        3.31        3.81      3.26 o 
 -11   5  12       21.79       28.48      3.58 o 
  -9   5  12        0.98        4.09      2.13 o 
  -7   5  12       39.53       50.31      3.28 o 
  -5   5  12        1.76        2.71      1.80 o 
  -3   5  12       55.93       68.13      2.99 o 
  -1   5  12       15.90       23.20      2.47 o 
   1   5  12        0.09       -1.70      1.70 o 
   3   5  12        6.45        4.17      2.59 o 
   5   5  12        2.88        1.63      2.59 o 
   7   5  12        7.32        9.82      3.81 o 
   9   5  12        3.10        0.57      3.81 o 
  11   5  12        0.17       -1.65      3.81 o 
  13   5  12        0.36       -2.95      4.21 o 
  15   5  12       14.25       11.94      5.63 o 
 -16   6  12       11.21       -1.71      6.83 o 
 -14   6  12       28.62       32.20      5.97 o 
 -12   6  12        7.35        7.93      3.96 o 
 -10   6  12       24.23       32.41      4.04 o 
  -8   6  12       39.34       44.62      3.62 o 
  -6   6  12       36.98       44.20      3.03 o 
  -4   6  12        1.06        1.26      1.97 o 
  -2   6  12        9.97       11.41      2.35 o 
   0   6  12        0.69        1.57      2.03 o 
   2   6  12       33.87       31.35      3.11 o 
   4   6  12        8.95        4.42      2.92 o 
   6   6  12        2.18        2.78      2.92 o 
   8   6  12        2.91        5.82      4.21 o 
  10   6  12        1.20        0.00      4.55 o 
  12   6  12       10.76       19.62      5.63 o 
 -13   7  12        0.54       -0.85      3.96 o 
 -11   7  12        2.29       -1.13      3.43 o 
  -9   7  12        3.21        2.48      2.98 o 
  -7   7  12        3.61        1.48      2.24 o 
  -5   7  12       33.33       37.20      3.14 o 
  -3   7  12        0.22        2.01      2.46 o 
  -1   7  12        3.30        1.71      2.14 o 
   1   7  12       14.94       16.57      2.98 o 
   3   7  12        9.73       10.44      2.85 o 
   5   7  12        4.52        2.35      3.04 o 
   7   7  12        0.01       -2.32      3.32 o 
   9   7  12       32.02       29.85      6.03 o 
  11   7  12        0.91        1.47      4.78 o 
 -10   8  12        4.69        4.16      5.04 o 
  -8   8  12       28.05       37.54      4.25 o 
  -6   8  12       61.94       81.95      3.94 o 
  -4   8  12       12.73       16.41      3.21 o 
  -2   8  12        2.56        4.42      2.92 o 
   0   8  12        0.58       -0.45      2.72 o 
   2   8  12        1.33       -2.11      2.68 o 
   4   8  12        8.47        6.58      3.87 o 
   6   8  12        4.43       -3.38      3.38 o 
 -21   1  13        6.19       10.70      5.42 o 
 -19   1  13       14.38       26.83      5.42 o 
 -17   1  13       29.57       40.36      7.11 o 
 -15   1  13       80.47       67.62      6.22 o 
 -13   1  13      236.48      224.08      9.85 o 
 -11   1  13       20.34       23.66      2.21 o 
  -9   1  13        2.72       -1.67      1.67 o 
  -7   1  13      392.12      357.14      9.11 o 
  -5   1  13      186.32      194.97      8.29 o 
  -3   1  13       23.19       25.22      2.59 o 
  -1   1  13       25.28       25.95      2.31 o 
   1   1  13       11.69        8.23      2.12 o 
   3   1  13      926.18      945.73     18.98 o 
   5   1  13      107.06      140.36     14.79 o 
   7   1  13       42.79       48.67      5.23 o 
   9   1  13        2.74        2.56      3.22 o 
  11   1  13        5.56        8.25      3.62 o 
  13   1  13       10.26       12.27      4.21 o 
  15   1  13        7.35        7.58      4.21 o 
  17   1  13        4.54        6.18      4.61 o 
 -20   2  13       22.50       28.18     11.09 o 
 -18   2  13       62.18       73.57      7.03 o 
 -16   2  13        1.51       -0.90      3.81 o 
 -14   2  13       24.33       32.42      6.54 o 
 -12   2  13       19.51       14.88      2.70 o 
 -10   2  13      258.09      249.66      7.88 o 
  -8   2  13       45.58       48.67      3.01 o 
  -6   2  13        0.00       -1.78      2.56 o 
  -4   2  13       10.70        8.61      2.39 o 
  -2   2  13        0.20        2.12      1.60 o 
   0   2  13      277.71      263.31      6.95 o 
   2   2  13        2.87       -1.10      2.21 o 
   4   2  13      331.68      293.93      9.49 o 
   6   2  13      243.05      239.69     10.05 o 
   8   2  13       39.73       43.53      5.69 o 
  10   2  13        3.05       -0.47      3.40 o 
  12   2  13        1.73        1.38      3.81 o 
  14   2  13        3.71       -1.68      3.81 o 
  16   2  13        0.38        4.33      4.61 o 
 -19   3  13        8.11       13.63      5.42 o 
 -17   3  13       25.64       17.84      5.40 o 
 -15   3  13        4.77        5.80      4.21 o 
 -13   3  13        7.95        2.57      2.28 o 
 -11   3  13       27.22       21.95      3.68 o 
  -9   3  13       40.76       33.51      2.89 o 
  -7   3  13       55.09       62.16      3.39 o 
  -5   3  13       20.60       19.66      2.34 o 
  -3   3  13      158.10      168.10      6.09 o 
  -1   3  13        4.87        3.67      2.05 o 
   1   3  13       43.63       48.29      3.26 o 
   3   3  13      238.83      230.76      7.99 o 
   5   3  13        7.63        6.83      2.96 o 
   7   3  13       89.28       95.70     10.81 o 
   9   3  13       28.85       29.15      4.61 o 
  11   3  13        4.42        1.26      3.55 o 
  13   3  13        8.02        5.01      4.21 o 
  15   3  13        0.05        1.50      4.37 o 
  17   3  13        2.04       -0.23      5.69 o 
 -18   4  13        2.63        0.00      6.83 o 
 -16   4  13        2.92        1.71      6.26 o 
 -14   4  13        0.10       -2.49      2.49 o 
 -12   4  13       92.88       86.25      6.15 o 
 -10   4  13       57.45       76.48      3.37 o 
  -8   4  13       43.21       60.50      3.92 o 
  -6   4  13        5.77       10.60      2.40 o 
  -4   4  13      167.22      131.20      5.56 o 
  -2   4  13       79.72       83.41      3.60 o 
   0   4  13       63.14       57.30      3.48 o 
   2   4  13        0.11       -0.54      2.17 o 
   4   4  13        5.40        3.15      2.50 o 
   6   4  13       12.31        6.54      3.62 o 
   8   4  13        8.11       14.50      4.42 o 
  10   4  13        0.22        3.13      4.02 o 
  12   4  13        0.88       -0.19      4.21 o 
  14   4  13        0.15       -1.38      4.21 o 
 -17   5  13        1.49       -1.71      7.39 o 
 -15   5  13        0.02       -0.53      2.59 o 
 -13   5  13       52.26       51.37     10.52 o 
 -11   5  13        3.29        3.81      4.06 o 
  -9   5  13      213.27      236.47      6.64 o 
  -7   5  13        3.04        1.82      2.41 o 
  -5   5  13       56.29       59.44      5.03 o 
  -3   5  13        2.59        1.66      2.08 o 
  -1   5  13        0.19       -1.70      1.70 o 
   1   5  13       44.53       30.35      3.47 o 
   3   5  13        9.08        4.34      2.59 o 
   5   5  13       11.24       16.77      3.25 o 
   7   5  13        0.14        1.71      3.55 o 
   9   5  13       12.00       14.07      4.61 o 
  11   5  13        5.71        6.54      4.83 o 
  13   5  13        0.64       -4.21      4.21 o 
 -14   6  13       25.06       30.17      4.73 o 
 -12   6  13      128.62      152.16      9.15 o 
 -10   6  13      164.43      170.76      7.51 o 
  -8   6  13       13.10       15.76      2.76 o 
  -6   6  13       73.55       86.98      5.27 o 
  -4   6  13        7.88        4.28      2.42 o 
  -2   6  13        8.08        2.52      2.37 o 
   0   6  13        8.97        6.72      2.20 o 
   2   6  13        8.56        6.44      2.81 o 
   4   6  13        8.81        7.76      3.13 o 
   6   6  13       32.13       44.22      4.57 o 
   8   6  13        1.81       -3.56      3.81 o 
  10   6  13        0.03       -1.96      4.37 o 
  12   6  13        2.49        8.82      5.23 o 
 -11   7  13       52.39       70.56      5.65 o 
  -9   7  13       11.25       17.88      3.75 o 
  -7   7  13        2.35        1.93      2.63 o 
  -5   7  13        6.73        8.04      2.90 o 
  -3   7  13        4.61        4.63      2.72 o 
  -1   7  13        0.67       -0.60      2.58 o 
   1   7  13        6.70        4.24      3.20 o 
   3   7  13        2.93        3.18      3.32 o 
   5   7  13        0.99       -0.41      3.25 o 
   7   7  13       23.09       23.84      4.57 o 
   9   7  13        1.62        3.93      5.40 o 
  -6   8  13       26.54       44.82      4.49 o 
  -4   8  13       28.50       33.08      3.70 o 
  -2   8  13       18.26       18.74      3.44 o 
   0   8  13        1.01       -2.65      2.65 o 
   2   8  13        0.00       -3.25      3.25 o 
   4   8  13        2.04       -3.25      3.25 o 
 -20   0  14       34.44       38.11      9.10 o 
 -18   0  14        3.70       -1.14      6.26 o 
 -16   0  14      134.40      132.53     11.38 o 
 -14   0  14       38.00       39.25      7.39 o 
 -12   0  14      150.06      147.74      6.10 o 
 -10   0  14      335.11      331.53     10.84 o 
  -8   0  14       43.99       62.46      9.67 o 
  -6   0  14      110.49      126.02      6.44 o 
  -4   0  14        0.18       -0.57      3.41 o 
  -2   0  14      325.76      300.32     15.93 o 
   0   0  14      128.30      162.68      7.61 o 
   2   0  14     2532.38     2516.26     66.26 o 
   4   0  14      917.90      945.34     38.11 o 
   6   0  14      105.79       77.36      9.10 o 
   8   0  14       44.85       47.78      7.39 o 
  10   0  14        6.46        7.96      5.69 o 
  12   0  14        0.47       -4.55      4.55 o 
  14   0  14        1.94       -2.28      5.69 o 
  16   0  14        5.33        5.12      6.83 o 
 -19   1  14        7.06       -2.13      4.61 o 
 -17   1  14        0.86        0.42      3.81 o 
 -15   1  14       20.49       25.58      9.10 o 
 -13   1  14       25.38       30.13      2.81 o 
 -11   1  14       43.34       43.63      3.74 o 
  -9   1  14       23.40       20.77      2.40 o 
  -7   1  14       34.17       32.20      2.82 o 
  -5   1  14      520.04      493.95     14.60 o 
  -3   1  14       14.85       17.32      3.40 o 
  -1   1  14      295.67      323.61      8.01 o 
   1   1  14      450.32      471.66     10.86 o 
   3   1  14       30.23       50.24      3.62 o 
   5   1  14       19.91       34.38      4.42 o 
   7   1  14       52.65       47.99      5.02 o 
   9   1  14       15.78       21.85      4.21 o 
  11   1  14        4.29        4.40      3.81 o 
  13   1  14        4.09        5.12      4.02 o 
  15   1  14        0.02       -1.71      4.21 o 
 -20   2  14        3.61        6.52      7.68 o 
 -18   2  14        1.32       -0.76      4.21 o 
 -16   2  14        4.10        8.29      5.12 o 
 -14   2  14        6.76        5.97      4.02 o 
 -12   2  14       21.51       15.35      2.95 o 
 -10   2  14       47.39       54.42      3.20 o 
  -8   2  14       76.53       81.19      4.39 o 
  -6   2  14      382.14      331.96      9.28 o 
  -4   2  14        5.07        9.50      3.40 o 
  -2   2  14      582.13      514.79     13.13 o 
   0   2  14      170.33      170.32      5.52 o 
   2   2  14       34.43       41.64      3.19 o 
   4   2  14        0.05       -0.62      2.39 o 
   6   2  14      158.74      166.71      8.45 o 
   8   2  14       16.62       20.48      4.42 o 
  10   2  14        0.06       -1.74      3.40 o 
  12   2  14        0.50        0.28      5.40 o 
  14   2  14        0.86        0.57      4.42 o 
  16   2  14        2.39        2.92      4.61 o 
 -19   3  14       43.65       45.55      6.63 o 
 -17   3  14        0.21        0.00      4.42 o 
 -15   3  14        1.42       -1.59      3.81 o 
 -13   3  14        4.98       -2.23      2.49 o 
 -11   3  14       37.81       39.77      4.51 o 
  -9   3  14       98.83       79.18      4.26 o 
  -7   3  14       81.90       89.37      4.03 o 
  -5   3  14       27.58       22.36      3.81 o 
  -3   3  14      142.40      132.71      9.10 o 
  -1   3  14      145.84      132.14      7.06 o 
   1   3  14        8.96        3.75      2.12 o 
   3   3  14        0.10       -2.28      2.30 o 
   5   3  14       55.81       70.20      4.81 o 
   7   3  14        4.85       10.72      3.81 o 
   9   3  14       54.49       70.58      6.44 o 
  11   3  14        0.15       -1.23      3.81 o 
  13   3  14        1.76        2.53      4.37 o 
  15   3  14        0.10        3.37      7.39 o 
 -18   4  14        0.04       -5.69      6.83 o 
 -16   4  14       20.86       19.34      7.96 o 
 -14   4  14       21.05       22.70      5.40 o 
 -12   4  14        3.43        2.14      3.98 o 
 -10   4  14      120.67      107.08      4.72 o 
  -8   4  14      100.72      103.40      5.01 o 
  -6   4  14       14.03        5.12      4.27 o 
  -4   4  14        0.21        0.26      2.59 o 
  -2   4  14        1.17       -2.34      2.34 o 
   0   4  14        1.18        2.62      2.12 o 
   2   4  14        1.53       -0.47      2.39 o 
   4   4  14        0.94       -0.30      2.47 o 
   6   4  14       12.41        9.67      5.97 o 
   8   4  14       28.42       46.75      6.03 o 
  10   4  14       12.70       17.24      7.39 o 
  12   4  14        1.58        1.09      4.37 o 
  14   4  14        1.00        4.53      4.78 o 
 -15   5  14       31.86       38.10      4.83 o 
 -13   5  14       57.69       81.02      6.29 o 
 -11   5  14       45.16       40.25      4.34 o 
  -9   5  14        1.37        1.84      2.38 o 
  -7   5  14       38.93       31.89      3.43 o 
  -5   5  14       10.17        8.85      3.14 o 
  -3   5  14        0.16       -2.08      2.08 o 
  -1   5  14        3.86        2.16      2.59 o 
   1   5  14        0.60       -1.38      2.39 o 
   3   5  14       22.34       28.06      3.68 o 
   5   5  14       45.41       41.14      4.24 o 
   7   5  14       43.36       47.84      6.03 o 
   9   5  14        1.04        3.09      4.61 o 
  11   5  14        5.40        6.28      5.02 o 
 -14   6  14       12.92       10.41      4.31 o 
 -12   6  14       11.93       20.65      4.92 o 
 -10   6  14       60.90       74.92      5.56 o 
  -8   6  14        0.02        2.43      2.60 o 
  -6   6  14       67.19       87.43      8.14 o 
  -4   6  14        1.02        0.92      2.68 o 
  -2   6  14        1.43       -1.53      2.35 o 
   0   6  14       13.52       14.28      3.96 o 
   2   6  14        2.96        1.42      2.81 o 
   4   6  14        1.24        0.43      3.25 o 
   6   6  14       44.73       52.43      5.09 o 
   8   6  14        3.86        1.24      4.51 o 
  10   6  14       12.05        9.36      5.18 o 
  -9   7  14       57.37       79.82      6.12 o 
  -7   7  14       22.65       35.04      3.90 o 
  -5   7  14       14.20       16.14      3.51 o 
  -3   7  14        5.52        7.58      2.85 o 
  -1   7  14        2.42        1.12      3.15 o 
   1   7  14       11.59        7.04      3.32 o 
   3   7  14        3.60        5.69      3.47 o 
   5   7  14        0.45        0.68      3.38 o 
   7   7  14        7.55        6.83      5.33 o 
 -19   1  15        0.21       -1.43      4.61 o 
 -17   1  15        0.68       -0.65      8.53 o 
 -15   1  15        0.09        1.99      4.02 o 
 -13   1  15        0.09       -1.89      1.89 o 
 -11   1  15        8.77        5.05      2.04 o 
  -9   1  15        1.04        1.59      2.01 o 
  -7   1  15      291.81      267.75      7.10 o 
  -5   1  15      124.50      121.49      6.84 o 
  -3   1  15       18.01       11.91      3.40 o 
  -1   1  15       47.85       41.03      5.12 o 
   1   1  15       27.36       38.86      3.11 o 
   3   1  15        8.45       15.55      2.92 o 
   5   1  15       23.12       25.64      4.21 o 
   7   1  15        4.73        7.96      3.62 o 
   9   1  15        2.28        4.30      4.83 o 
  11   1  15        7.76        8.53      4.42 o 
  13   1  15        6.70        7.37      4.61 o 
  15   1  15        1.58        0.67      4.61 o 
 -18   2  15       19.78       26.02      5.82 o 
 -16   2  15        2.53        1.71      4.42 o 
 -14   2  15        3.17        4.25      3.29 o 
 -12   2  15       26.40       27.45      3.31 o 
 -10   2  15       15.68       11.89      2.21 o 
  -8   2  15       57.95       73.97      4.43 o 
  -6   2  15      194.50      176.17      9.39 o 
  -4   2  15       19.04        9.84      3.40 o 
  -2   2  15       63.55       71.02      5.82 o 
   0   2  15      196.97      182.10      6.98 o 
   2   2  15        1.03        0.02      1.96 o 
   4   2  15       92.59       81.13      6.25 o 
   6   2  15       19.73       20.81      4.21 o 
   8   2  15       16.52       14.27      4.21 o 
  10   2  15        0.85        3.13      4.02 o 
  12   2  15        9.03        0.28      4.42 o 
  14   2  15        0.12        2.73      4.83 o 
 -17   3  15       18.16       18.33      5.23 o 
 -15   3  15        4.19       17.06      6.83 o 
 -13   3  15        2.35        1.64      2.93 o 
 -11   3  15        0.15       -1.12      1.84 o 
  -9   3  15        4.52       -2.13      2.13 o 
  -7   3  15       59.56       45.24      4.37 o 
  -5   3  15        0.83        3.30      3.00 o 
  -3   3  15      172.74      171.27      8.24 o 
  -1   3  15       26.75       31.44      3.49 o 
   1   3  15       66.40       79.86      4.05 o 
   3   3  15        4.14        2.46      2.63 o 
   5   3  15       25.68       29.53      4.61 o 
   7   3  15       37.91       42.05      5.42 o 
   9   3  15       15.57       13.45      4.61 o 
  11   3  15        2.25       -0.24      4.21 o 
  13   3  15        1.91       -0.12      4.61 o 
 -16   4  15       12.27       20.48      7.96 o 
 -14   4  15        1.95        0.03      3.00 o 
 -12   4  15       18.46       16.83      4.37 o 
 -10   4  15        6.73        2.99      2.18 o 
  -8   4  15        0.07        0.00      2.84 o 
  -6   4  15        8.50        7.15      3.14 o 
  -4   4  15       78.03       64.46      5.33 o 
  -2   4  15       24.27       17.38      3.81 o 
   0   4  15        4.27        6.02      2.72 o 
   2   4  15        0.07       -0.19      2.63 o 
   4   4  15        0.00       -1.55      2.83 o 
   6   4  15        0.75        0.87      3.81 o 
   8   4  15        2.66       -2.36      4.27 o 
  10   4  15        0.26        4.34      4.37 o 
  12   4  15        1.76       -1.16      4.61 o 
 -15   5  15       14.54       25.03      8.53 o 
 -13   5  15       13.54       18.34      4.63 o 
 -11   5  15       26.11       25.93     12.23 o 
  -9   5  15        3.77        0.38      2.54 o 
  -7   5  15       37.05       28.59      4.21 o 
  -5   5  15        0.01       -2.84      2.84 o 
  -3   5  15        0.61       -1.29      3.00 o 
  -1   5  15        2.32        1.84      2.75 o 
   1   5  15        0.23        1.20      3.40 o 
   3   5  15        0.60        2.19      2.80 o 
   5   5  15        0.90       -0.41      3.16 o 
   7   5  15       22.53       25.42      9.39 o 
   9   5  15       10.83        7.99      4.92 o 
  11   5  15        8.31       17.18      5.82 o 
 -12   6  15       13.64       17.24      5.18 o 
 -10   6  15       39.92       40.38      7.96 o 
  -8   6  15        3.11        3.41      3.00 o 
  -6   6  15        6.14       10.36      3.17 o 
  -4   6  15        1.15        2.93      3.01 o 
  -2   6  15        0.08       -0.74      2.92 o 
   0   6  15        9.67        4.32      3.79 o 
   2   6  15       20.98       20.40      3.87 o 
   4   6  15        7.03        8.85      3.49 o 
   6   6  15        2.03        4.38      3.80 o 
   8   6  15        6.75       16.25     10.24 o 
  -7   7  15        6.33       10.28      3.37 o 
  -5   7  15        9.98        7.95      3.58 o 
  -3   7  15        1.72       -0.13      3.55 o 
  -1   7  15        2.08        0.81      5.69 o 
   1   7  15       11.39        9.27      4.31 o 
   3   7  15       36.48       31.62      4.61 o 
 -18   0  16        3.27        0.00      6.26 o 
 -16   0  16        1.76        1.71      5.69 o 
 -14   0  16        0.17        0.00      5.69 o 
 -12   0  16        9.54       13.32      3.00 o 
 -10   0  16      507.20      537.85     21.61 o 
  -8   0  16      941.31      866.84     34.70 o 
  -6   0  16       23.87        9.67      4.55 o 
  -4   0  16      116.76       98.97      9.10 o 
  -2   0  16        0.96        0.00      4.55 o 
   0   0  16        5.12       10.24      5.12 o 
   2   0  16       23.93       14.68      3.81 o 
   4   0  16        0.12       -3.41      3.98 o 
   6   0  16       14.59       23.89      6.26 o 
   8   0  16       70.59       79.63      9.67 o 
  10   0  16       97.50      116.60     11.38 o 
  12   0  16        4.84       13.08      7.39 o 
  14   0  16       12.33       10.81      7.39 o 
 -17   1  16        2.44        0.52      4.61 o 
 -15   1  16        4.68        2.36      4.21 o 
 -13   1  16       34.24       35.61      3.17 o 
 -11   1  16        1.09        1.74      2.21 o 
  -9   1  16      378.28      370.68      9.33 o 
  -7   1  16       63.25       62.91      9.95 o 
  -5   1  16      314.43      300.34     11.46 o 
  -3   1  16        0.01       -0.08      3.00 o 
  -1   1  16      139.01      134.86      7.64 o 
   1   1  16        8.11        6.04      2.72 o 
   3   1  16        2.19        1.14      2.39 o 
   5   1  16       32.42       32.50      4.83 o 
   7   1  16        0.07       -3.14      3.14 o 
   9   1  16       35.27       39.71      5.63 o 
  11   1  16       13.36       14.93      5.02 o 
  13   1  16       37.69       52.30     12.51 o 
 -16   2  16        2.68        1.14      4.61 o 
 -14   2  16       13.26       16.15      2.79 o 
 -12   2  16       66.81       59.05      4.34 o 
 -10   2  16       29.09       23.36      3.04 o 
  -8   2  16        1.12       -4.55      4.55 o 
  -6   2  16       62.66       57.95      5.02 o 
  -4   2  16      124.36      119.96      7.03 o 
  -2   2  16        8.25        2.28      3.22 o 
   0   2  16       75.25       70.45      5.82 o 
   2   2  16       62.32       73.34      4.79 o 
   4   2  16       37.11       51.37      4.37 o 
   6   2  16        3.53        3.67      5.40 o 
   8   2  16        0.49       -2.56      3.62 o 
  10   2  16        0.22       -2.19      4.27 o 
  12   2  16        1.46        1.34      4.61 o 
 -15   3  16        5.24        2.28      6.26 o 
 -13   3  16        8.96       17.17      3.79 o 
 -11   3  16       20.69       20.84      2.69 o 
  -9   3  16        2.20       -0.81      2.73 o 
  -7   3  16        0.87       -3.70      3.70 o 
  -5   3  16        5.99        6.75      3.14 o 
  -3   3  16        1.92        0.11      3.00 o 
  -1   3  16        0.05        1.52      3.00 o 
   1   3  16        2.03        3.82      2.83 o 
   3   3  16       26.05       24.58      3.78 o 
   5   3  16        9.99       11.89      4.21 o 
   7   3  16       63.04       64.10      6.22 o 
   9   3  16        0.36       -1.71      4.37 o 
  11   3  16        4.67        3.44      4.78 o 
 -14   4  16        0.87        4.07      3.98 o 
 -12   4  16        0.29       -3.40      3.40 o 
 -10   4  16        0.20       -2.49      2.49 o 
  -8   4  16        0.12       -2.73      2.73 o 
  -6   4  16        3.19        3.70      3.14 o 
  -4   4  16        4.52        6.59      3.40 o 
  -2   4  16       25.88       28.50      4.37 o 
   0   4  16        5.24        4.53      2.83 o 
   2   4  16        2.45        4.80      7.96 o 
   4   4  16        0.00       -2.14      2.72 o 
   6   4  16        4.06        8.53      7.96 o 
   8   4  16        0.58        4.90      4.61 o 
  10   4  16        6.07        4.62      5.02 o 
 -13   5  16       36.33       44.93      9.67 o 
 -11   5  16       32.63       34.13      7.39 o 
  -9   5  16        1.96       -2.93      2.93 o 
  -7   5  16        2.99       -0.23      2.84 o 
  -5   5  16        6.10        4.12      3.26 o 
  -3   5  16       20.13       21.73      4.21 o 
  -1   5  16       10.21        8.03      3.55 o 
   1   5  16        0.01       -3.11      3.26 o 
   3   5  16        0.65        1.50      3.16 o 
   5   5  16       81.22       96.88      6.33 o 
   7   5  16       66.99       79.14      7.84 o 
  -8   6  16       11.96        7.55      3.36 o 
  -6   6  16        2.87       -1.96      7.96 o 
  -4   6  16        7.61        6.29      3.68 o 
  -2   6  16        1.90        2.59      3.55 o 
   0   6  16        0.04       -1.56      3.81 o 
   2   6  16        9.47       11.00      4.61 o 
   4   6  16        5.80        3.95      3.72 o 
 -15   1  17        3.63       -3.70      4.42 o 
 -13   1  17       22.44       34.79      3.48 o 
 -11   1  17       75.03       86.09      6.35 o 
  -9   1  17       22.74       20.57      3.81 o 
  -7   1  17       41.38       45.80      4.83 o 
  -5   1  17        3.13        9.95      3.62 o 
  -3   1  17        8.91        9.13      3.40 o 
  -1   1  17        9.10        7.43      3.40 o 
   1   1  17        5.62        5.69      3.62 o 
   3   1  17       13.87       12.40      3.05 o 
   5   1  17       31.27       38.39      5.12 o 
   7   1  17       28.36       30.32      5.23 o 
   9   1  17        9.13       12.47      5.02 o 
  11   1  17        2.14        3.28      5.02 o 
 -14   2  17        2.75        0.19      2.39 o 
 -12   2  17       33.44       31.70      2.93 o 
 -10   2  17       92.50       89.00      5.33 o 
  -8   2  17        5.07       11.18      3.40 o 
  -6   2  17       70.73       65.08      5.59 o 
  -4   2  17        0.00       -0.34      3.00 o 
  -2   2  17        1.58       -0.28      3.22 o 
   0   2  17        1.03        3.15      3.40 o 
   2   2  17        2.37        3.15      4.55 o 
   4   2  17       11.91       22.29      4.37 o 
   6   2  17       28.00       33.82      5.42 o 
   8   2  17       25.14       23.59      5.42 o 
  10   2  17        1.61       -3.41      4.42 o 
 -13   3  17        0.29        0.13      6.26 o 
 -11   3  17       16.96       17.55      2.93 o 
  -9   3  17       14.28       15.05      5.69 o 
  -7   3  17       16.60       13.71      3.55 o 
  -5   3  17        6.67        7.84      3.55 o 
  -3   3  17       21.26       24.00      4.37 o 
  -1   3  17        5.77        6.71      3.81 o 
   1   3  17        2.51        5.69      5.12 o 
   3   3  17       19.71       29.06      4.83 o 
   5   3  17        1.82        1.48      3.96 o 
   7   3  17        9.40        9.53      4.78 o 
   9   3  17        1.68       -2.84      4.42 o 
 -12   4  17       21.98       23.32      5.69 o 
 -10   4  17        0.44       -2.49      2.49 o 
  -8   4  17        0.43       -2.84      2.84 o 
  -6   4  17        0.96        0.57      4.83 o 
  -4   4  17       18.92       15.74      3.96 o 
  -2   4  17       32.19       30.99      4.61 o 
   0   4  17        0.77       -1.99      3.14 o 
   2   4  17       28.31       45.20      5.42 o 
   4   4  17       30.77       39.79      4.48 o 
   6   4  17        1.81        1.09      5.40 o 
   8   4  17        6.44       -2.06      4.78 o 
  -9   5  17        0.77       -3.00      3.00 o 
  -7   5  17        3.00       -3.21      3.26 o 
  -5   5  17        3.94        0.63      3.55 o 
  -3   5  17        3.85       -0.57      3.55 o 
  -1   5  17        0.75       -0.13      3.55 o 
   1   5  17        0.07       -4.55      4.55 o 
   3   5  17        3.76        2.55      4.21 o 
   5   5  17       19.29       21.35      4.37 o 
 -14   0  18        4.16       10.81      7.39 o 
 -12   0  18       66.14       77.92      6.83 o 
 -10   0  18       16.66       25.03      5.69 o 
  -8   0  18      252.24      249.13     14.79 o 
  -6   0  18       24.90       21.61      5.69 o 
  -4   0  18        0.00        1.14      4.55 o 
  -2   0  18        2.73        2.28      4.55 o 
   0   0  18        0.97       -1.14      5.12 o 
   2   0  18        0.02        1.71      5.12 o 
   4   0  18        0.26        2.84      5.12 o 
   6   0  18       53.67       54.60      8.53 o 
   8   0  18        1.40        6.26      6.83 o 
 -13   1  18       15.82       15.43      3.88 o 
 -11   1  18       52.81       38.82      4.21 o 
  -9   1  18       11.13       13.05      5.69 o 
  -7   1  18       37.44       45.43      6.83 o 
  -5   1  18        3.82        0.28      3.22 o 
  -3   1  18        1.65        1.14      3.22 o 
  -1   1  18        1.26       -1.67      4.27 o 
   1   1  18        2.29        0.00      3.62 o 
   5   1  18       13.34       17.15      4.42 o 
   7   1  18       25.79       37.19      6.03 o 
   9   1  18        5.88       12.80      5.63 o 
 -12   2  18       72.51       75.65      4.63 o 
 -10   2  18       82.23       83.83      5.59 o 
  -8   2  18        2.32        0.00      3.22 o 
  -6   2  18        3.50        4.74      3.55 o 
  -4   2  18        1.51       -3.00      3.00 o 
  -2   2  18        8.99        6.17      3.81 o 
   0   2  18       19.56       28.19      4.83 o 
   2   2  18        0.00       -2.28      5.12 o 
   4   2  18       33.09       52.33      8.53 o 
   6   2  18        8.22       12.32      4.61 o 
   8   2  18       40.80       55.88      6.80 o 
 -11   3  18        7.08       10.66      2.93 o 
  -9   3  18       11.97       13.36     10.81 o 
  -7   3  18        2.50       -2.84      3.14 o 
  -5   3  18       12.41        6.53      3.81 o 
  -3   3  18        4.97       -2.51      3.40 o 
  -1   3  18        9.46        8.11      3.96 o 
   1   3  18        3.37        9.10      5.69 o 
   3   3  18       39.54       52.33      8.53 o 
   5   3  18       14.59       23.89      7.96 o 
   7   3  18        5.46        2.44      4.78 o 
  -8   4  18        0.76       -0.94      3.26 o 
  -6   4  18        0.57       -1.07      3.26 o 
  -4   4  18        1.88        1.33      3.55 o 
  -2   4  18        1.27       -0.57      3.40 o 
   0   4  18        0.30        4.55      5.12 o 
   2   4  18       24.39       31.28      7.39 o 
   4   4  18       68.28       75.08      7.43 o 
  -3   5  18        9.90        7.56      4.10 o 
  -1   5  18        6.71        4.38      3.96 o 
 -11   1  19       21.22       21.12      3.81 o 
  -9   1  19       11.23        3.18      3.40 o 
  -7   1  19        0.06       -1.14      3.22 o 
  -5   1  19        2.75        3.58      3.40 o 
  -3   1  19        3.40        3.41      3.62 o 
  -1   1  19        5.45        3.59      3.81 o 
   1   1  19        4.94        3.52      4.21 o 
 -10   2  19       50.99       59.40      5.18 o 
  -8   2  19        1.30        1.41      3.40 o 
  -6   2  19        0.70        0.10      3.40 o 
  -4   2  19        0.90        0.87      3.40 o 
  -2   2  19        0.38       -0.57      3.62 o 
   0   2  19        9.59        9.57      4.37 o 
   2   2  19       12.26       11.38      6.26 o 
  -7   3  19        2.50       -0.94      3.70 o 
  -5   3  19        0.12        0.64      3.40 o 
  -3   3  19        5.13        1.50      3.68 o 
  -1   3  19       12.37       15.38      4.61 o 
   1   3  19       18.32       26.16      7.39 o 
   3   3  19        1.10        3.98      6.26 o 
  -6   0  20        0.62       -5.12      5.12 o 
  -4   0  20        2.02        6.26      5.69 o 
  -2   0  20        7.20        4.55      6.26 o 
   0   0  20        1.77       -1.14      5.69 o 
  -5   1  20        5.24        4.34      3.98 o 
  -3   1  20        5.63        2.34      4.27 o 
  -1   1  20        6.64        4.55      4.02 o 
   1   1  20       32.25       40.67      6.03 o 
                                                 
